# Supplementary material for: Signatures of Dermal Fibroblasts from RDEB Pediatric Patients
Source: Int J Mol Sci. 2021 Feb 11;22(4):1792. doi: 10.3390/ijms22041792 (PMC7918539; doi:10.3390/ijms22041792)
Supplement: Supplementary file 1 [file ijms-22-01792-s001.zip]

Archive with 15 entries (14 files):
- ijms-1080037-proofed-supplementary/
- ijms-1080037-proofed-supplementary/Figure S1.png
- ijms-1080037-proofed-supplementary/Figure S2.png
- ijms-1080037-proofed-supplementary/Figure S3.png
- ijms-1080037-proofed-supplementary/Figure S4.png
- ijms-1080037-proofed-supplementary/Figure S5.png
- ijms-1080037-proofed-supplementary/Figure S6 A.png
- ijms-1080037-proofed-supplementary/Figure S6 B.png
- ijms-1080037-proofed-supplementary/Figure S6 C.png
- ijms-1080037-proofed-supplementary/Figure S7.png
- ijms-1080037-proofed-supplementary/Supplementary Discussion-edited.docx
- ijms-1080037-proofed-supplementary/Supplementary Methods-edited.docx
- ijms-1080037-proofed-supplementary/Supplementary Results-edited.docx
- ijms-1080037-proofed-supplementary/Supplementary_Editing_List.docx
- ijms-1080037-proofed-supplementary/Table S3.xlsx
