# Supplementary material for: Signatures of Dermal Fibroblasts from RDEB Pediatric Patients
Source: Int J Mol Sci. 2021 Feb 11;22(4):1792. doi: 10.3390/ijms22041792 (PMC7918539; doi:10.3390/ijms22041792)
Supplement: Supplementary file 1 [file ijms-22-01792-s001.zip › ijms-1080037-proofed-supplementary/Supplementary_Editing_List.docx]

Supplementary Methods
[78]?[1]
[79]?[2]
[80]?[3]
1. Verkhusha, V.V.; Chudakov, D.M.; Gurskaya, N.G.; Lukyanov, S.; Lukyanov, K.A. Common Pathway for the Red Chromophore Formation in Fluorescent Proteins and Chromoproteins. Chem. Biol. 2004, 11, 845–854, doi:10.1016/j.chembiol.2004.04.007.
2. Gels [ImageJ Documentation Wiki] Available online: https://imagejdocu.tudor.lu/gui/analyze/gels (accessed on 29 December 2020).
3. Man, T.P. Determining Protein Molecular Weight with SDS-PAGE: An Overview of the Process Available online: https://info.gbiosciences.com/blog/bid/196974/determining-protein-molecular-weight-with-sds-page-an-overview-of-the-process (accessed on 29 December 2020).

	Supplementary Results
Minus symbols were changes
[81] ? [1]
[32] ? [2] 
[82] ? [3]
[35] ? [4]
[83–85] ? [5-7]
[86] ? [8] 
[18] ? [9]
[87] ? [10]
[88,89] ? [11,12]
[30] ? [13] 
[5,87] ? [10,14]
[90] ? [15]
[89,91] ? [12,16]
[92] ? [17] 
sgRNA ? single guide RNA
HS-RDEB ? Hallopeau-Siemens type RDEB
171th nt ? 171th nucleotide
1. Denisov, S.; Bazykin, G.; Favorov, A.; Mironov, A.; Gelfand, M. Correlated Evolution of Nucleotide Positions within Splice Sites in Mammals. PLOS ONE 2015, 10, e0144388, doi:10.1371/journal.pone.0144388. 82. BDGP: Splice Site Prediction by Neural Network Available online: https://www.fruitfly.org/seq_tools/splice.html (accessed on 29 December 2020).
2. Gardella, R.; Belletti, L.; Zoppi, N.; Marini, D.; Barlati, S.; Colombi, M. Identification of Two Splicing Mutations in the Collagen Type VII Gene (COL7A1) of a Patient Affected by the Localisata Variant of Recessive Dystrophic Epidermolysis Bullosa. Am. J. Hum. Genet. 1996, 59, 292–300.
3. BDGP: Splice Site Prediction by Neural Network Available online: https://www.fruitfly.org/seq_tools/splice.html (accessed on 29 December 2020). 
4. Hovnanian, A.; Rochat, A.; Bodemer, C.; Petit, E.; Rivers, C.A.; Prost, C.; Fraitag, S.; Christiano, A.M.; Uitto, J.; Lathrop, M.; et al. Characterization of 18 New Mutations in COL7A1 in Recessive Dystrophic Epidermolysis Bullosa Provides Evidence for Distinct Molecular Mechanisms Underlying Defective Anchoring Fibril Formation. Am. J. Hum. Genet. 1997, 61, 599–610, doi:10.1086/515495.
5. Hamidi, A.K.; Moghaddam, M.; Hatamnejadian, N.; Ebrahimi, A. A Novel Deletion and Two Recurrent Substitutions on Type VII Collagen Gene in Seven Iranian Patients with Epidermolysis Bullosa. Iran. J. Basic Med. Sci. 2016, 19, 858–862.
6. Kocher, T.; Wagner, R.N.; Klausegger, A.; Guttmann-Gruber, C.; Hainzl, S.; Bauer, J.W.; Reichelt, J.; Koller, U. Improved Double-Nicking Strategies for COL7A1-Editing by Homologous Recombination. Mol. Ther. - Nucleic Acids 2019, 18, 496–507, doi:10.1016/j.omtn.2019.09.011.
7. Dang, N.; Klingberg, S.; Marr, P.; Murrell, D.F. Review of Collagen VII Sequence Variants Found in Australasian Patients with Dystrophic Epidermolysis Bullosa Reveals Nine Novel COL7A1 Variants. J. Dermatol. Sci. 2007, 46, 169–178, doi:10.1016/j.jdermsci.2007.02.006.
8. Whittock, N.V.; Ashton, G.H.; Mohammedi, R.; Mellerio, J.E.; Mathew, C.G.; Abbs, S.J.; Eady, R.A.; McGrath, J.A. Comparative Mutation Detection Screening of the Type VII Collagen Gene (COL7A1) Using the Protein Truncation Test, Fluorescent Chemical Cleavage of Mismatch, and Conformation Sensitive Gel Electrophoresis. J. Invest. Dermatol. 1999, 113, 673–686, doi:10.1046/j.1523-1747.1999.00732.x.
9. Yasukawa, K.; Sawamura, D.; Goto, M.; Nakamura, H.; Jung, S.-Y.; Kim, S.-C.; Shimizu, H. Epidermolysis Bullosa Simplex in Japanese and Korean Patients: Genetic Studies in 19 Cases. Br. J. Dermatol. 2006, 155, 313–317, doi:10.1111/j.1365-2133.2006.07285.x.
10. Zhang, Z.; Miteva, M.A.; Wang, L.; Alexov, E. Analyzing Effects of Naturally Occurring Missense Mutations. Comput. Math. Methods Med. 2012, 2012, doi:10.1155/2012/805827.
11. Hentze, M.W.; Kulozik, A.E. A Perfect Message: RNA Surveillance and Nonsense-Mediated Decay. Cell 1999, 96, 307–310, doi:10.1016/s0092-8674(00)80542-5.
12. Ishiko, A.; Masunaga, T.; Ota, T.; Nishikawa, T. Does the Position of the Premature Termination Codon in COL7A1 Correlate with the Clinical Severity in Recessive Dystrophic Epidermolysis Bullosa? Exp. Dermatol. 2004, 13, 229–233, doi:10.1111/j.0906-6705.2004.00167.x.
13. Shinkuma, S.; Guo, Z.; Christiano, A.M. Site-Specific Genome Editing for Correction of Induced Pluripotent Stem Cells Derived from Dominant Dystrophic Epidermolysis Bullosa. Proc. Natl. Acad. Sci. U. S. A. 2016, 113, 5676–5681, doi:10.1073/pnas.1512028113. 
14. March, O.P.; Kocher, T.; Koller, U. Context-Dependent Strategies for Enhanced Genome Editing of Genodermatoses. Cells 2020, 9, doi:10.3390/cells9010112. 
15. Varki, R.; Sadowski, S.; Uitto, J.; Pfendner, E. Epidermolysis Bullosa. II. Type VII Collagen Mutations and Phenotype-Genotype Correlations in the Dystrophic Subtypes. J. Med. Genet. 2007, 44, 181–192, doi:10.1136/jmg.2006.045302.
16. Linde, L.; Boelz, S.; Nissim-Rafinia, M.; Oren, Y.S.; Wilschanski, M.; Yaacov, Y.; Virgilis, D.; Neu-Yilik, G.; Kulozik, A.E.; Kerem, E.; et al. Nonsense-Mediated MRNA Decay Affects Nonsense Transcript Levels and Governs Response of Cystic Fibrosis Patients to Gentamicin. J. Clin. Invest. 2007, 117, 683–692, doi:10.1172/JCI28523.
17. Chen, M.; Costa, F.K.; Lindvay, C.R.; Han, Y.-P.; Woodley, D.T. The Recombinant Expression of Full-Length Type VII Collagen and Characterization of Molecular Mechanisms Underlying Dystrophic Epidermolysis Bullosa. J. Biol. Chem. 2002, 277, 2118–2124, doi:10.1074/jbc.M108779200.

Supplementary Discussion
[10] ? [1]
[96,97] ? [2]
[67] ? [3]
[28,93] ? [4,5]
[37] ? [6]
[94] ? [7]
essential deleted
matrix ? extracellular matrix
(Figure 3 B,B) ?  (Figure 3 B, C)
1. Walker, E.J.; Heydet, D.; Veldre, T.; Ghildyal, R. Transcriptomic Changes during TGF-?-Mediated Differentiation of Airway Fibroblasts to Myofibroblasts. Sci. Rep. 2019, 9, 20377, doi:10.1038/s41598-019-56955-1.
2. Miyazawa, K.; Miyazono, K. Regulation of TGF-? Family Signaling by Inhibitory Smads. Cold Spring Harb. Perspect. Biol. 2017, 9, doi:10.1101/cshperspect.a022095. 
3. Schindelin, J.; Arganda-Carreras, I.; Frise, E.; Kaynig, V.; Longair, M.; Pietzsch, T.; Preibisch, S.; Rueden, C.; Saalfeld, S.; Schmid, B.; et al. Fiji: An Open-Source Platform for Biological-Image Analysis. Nat. Methods 2012, 9, 676–682, doi:10.1038/nmeth.2019.
4. Thriene, K.; Gr?ning, B.A.; Bornert, O.; Erxleben, A.; Leppert, J.; Athanasiou, I.; Weber, E.; Kiritsi, D.; Nystr?m, A.; Reinheckel, T.; et al. Combinatorial Omics Analysis Reveals Perturbed Lysosomal Homeostasis in Collagen VII-Deficient Keratinocytes. Mol. Cell. Proteomics MCP 2018, 17, 565–579, doi:10.1074/mcp.RA117.000437.
5. K?ttner, V.; Mack, C.; Rigbolt, K.T.; Kern, J.S.; Schilling, O.; Busch, H.; Bruckner-Tuderman, L.; Dengjel, J. Global Remodelling of Cellular Microenvironment Due to Loss of Collagen VII. Mol. Syst. Biol. 2013, 9, 657, doi:10.1038/msb.2013.17.
6. Breitenbach, J.S.; Rinnerthaler, M.; Trost, A.; Weber, M.; Klausegger, A.; Gruber, C.; Bruckner, D.; Reitsamer, H.A.; Bauer, J.W.; Breitenbach, M. Transcriptome and Ultrastructural Changes in Dystrophic Epidermolysis Bullosa Resemble Skin Aging. Aging 2015, 7, 389–411, doi:10.18632/aging.100755.
7. Lane, D.J.R.; Merlot, A.M.; Huang, M.L.-H.; Bae, D.-H.; Jansson, P.J.; Sahni, S.; Kalinowski, D.S.; Richardson, D.R. Cellular Iron Uptake, Trafficking and Metabolism: Key Molecules and Mechanisms and Their Roles in Disease. Biochim. Biophys. Acta BBA - Mol. Cell Res. 2015, 1853, 1130–1144, doi:10.1016/j.bbamcr.2015.01.021.
