# Supplementary material for: Signatures of Dermal Fibroblasts from RDEB Pediatric Patients
Source: Int J Mol Sci. 2021 Feb 11;22(4):1792. doi: 10.3390/ijms22041792 (PMC7918539; doi:10.3390/ijms22041792)
Supplement: Supplementary file 1 [file ijms-22-01792-s001.zip › ijms-1080037-proofed-supplementary/Table S3.xlsx]

## Sheet: DEG_RNA_seq
RDEB vs Heathy
ENSEMBL	SYMBOL	logFC	logCPM	LR	PValue	FDR
ENSG00000285269	SLC35D2	-9.3244	-0.559755	198.644	4.12777e-45	7.88197e-41
ENSG00000016082	ISL1	-10.0075	0.64764	185.299	3.37686e-42	3.22406e-38
ENSG00000169507	SLC38A11	-8.91164	2.65907	163.034	2.45866e-37	1.56494e-33
ENSG00000124785	NRN1	7.85157	6.86936	143.848	3.83464e-33	1.83056e-29
ENSG00000143028	SYPL2	-6.53596	5.66846	142.241	8.61357e-33	3.28952e-29
ENSG00000152804	HHEX	-5.26283	0.673729	124.085	8.07242e-29	2.56905e-25
ENSG00000269289	LOC100505851	-9.77209	-0.994976	112.07	3.44995e-26	9.41096e-23
ENSG00000198929	NOS1AP	-4.76631	-0.325703	103.956	2.06909e-24	4.93865e-21
ENSG00000182742	HOXB4	11.1998	1.92551	103.678	2.38072e-24	5.0511e-21
ENSG00000132470	ITGB4	-5.15151	2.92091	102.457	4.40932e-24	8.4196e-21
ENSG00000182836	PLCXD3	-8.20742	-2.40407	102.136	5.18343e-24	8.99796e-21
ENSG00000247134	NA	5.47042	1.60643	101.133	8.59906e-24	1.36833e-20
ENSG00000149633	KIAA1755	-4.23302	2.83661	98.6747	2.9758e-23	4.33478e-20
ENSG00000145934	TENM2	4.05972	7.1281	98.47	3.2999e-23	4.33478e-20
ENSG00000037965	HOXC8	6.90181	5.43092	98.4078	3.40517e-23	4.33478e-20
ENSG00000143869	GDF7	-5.68354	0.675005	96.4474	9.16454e-23	1.09373e-19
ENSG00000169083	AR	-3.33586	4.29966	94.4259	2.54441e-22	2.85797e-19
ENSG00000010438	PRSS3	-4.30681	0.45622	93.6053	3.85159e-22	4.0859e-19
ENSG00000125378	BMP4	-5.04105	3.18485	92.2898	7.48679e-22	7.52422e-19
ENSG00000166448	TMEM130	-3.83438	3.46304	87.4772	8.52556e-21	8.13978e-18
ENSG00000211772	TRBC2	-11.6402	0.799897	86.2938	1.55091e-20	1.41022e-17
ENSG00000171462	DLK2	-3.69401	1.10003	85.9989	1.80039e-20	1.54743e-17
ENSG00000240207	NA	-3.07112	-0.828558	85.9303	1.86388e-20	1.54743e-17
ENSG00000040608	RTN4R	-3.9482	-0.265152	85.7537	2.03801e-20	1.61562e-17
ENSG00000259663	LOC642366	-7.88781	-0.208686	85.6802	2.11524e-20	1.61562e-17
ENSG00000137203	TFAP2A	-3.63542	3.59886	80.083	3.59008e-19	2.63664e-16
ENSG00000165092	ALDH1A1	-9.61246	7.84792	77.9394	1.06251e-18	7.51431e-16
ENSG00000109321	AREG	-8.06668	-2.49088	76.426	2.28625e-18	1.55914e-15
ENSG00000087495	PHACTR3	9.78152	3.16932	74.7678	5.29465e-18	3.48625e-15
ENSG00000260027	HOXB7	12.1829	2.90225	74.2783	6.78435e-18	4.31824e-15
ENSG00000155966	AFF2	6.04218	2.97734	74.1013	7.42099e-18	4.57109e-15
ENSG00000224189	HAGLR	7.40559	2.56169	73.9457	8.02975e-18	4.7915e-15
ENSG00000103811	CTSH	-4.29447	2.76744	73.7234	8.98672e-18	5.20004e-15
ENSG00000118849	RARRES1	-4.06314	1.51318	73.5905	9.6127e-18	5.39866e-15
ENSG00000091831	ESR1	-4.39243	2.14826	72.0749	2.07186e-17	1.13035e-14
ENSG00000101210	EEF1A2	-5.27694	2.2497	70.63	4.30906e-17	2.2856e-14
ENSG00000080709	KCNN2	-7.47584	-0.611197	69.1914	8.93556e-17	4.61147e-14
ENSG00000130702	LAMA5	-4.10056	4.76184	67.1609	2.5023e-16	1.25741e-13
ENSG00000146411	SLC2A12	-3.45977	1.84246	66.1952	4.08404e-16	1.99961e-13
ENSG00000198959	TGM2	-3.40658	6.89711	62.605	2.52617e-15	1.20593e-12
ENSG00000165757	JCAD	2.84239	7.22978	62.2303	3.05557e-15	1.42308e-12
ENSG00000076944	STXBP2	-3.33747	2.41927	61.2145	5.11832e-15	2.32701e-12
ENSG00000143126	CELSR2	-3.18159	1.61889	61.0987	5.42846e-15	2.41062e-12
ENSG00000239887	C1orf226	-5.15918	1.18174	60.7747	6.39959e-15	2.77728e-12
ENSG00000189067	LITAF	-2.16498	6.84522	60.5854	7.04537e-15	2.98959e-12
ENSG00000164112	SMIM43	3.9007	2.05823	60.3448	7.96157e-15	3.30492e-12
ENSG00000101425	BPI	-6.69493	-0.886931	59.9876	9.54559e-15	3.87815e-12
ENSG00000102383	ZDHHC15	8.96955	-0.259734	58.1771	2.39546e-14	9.52942e-12
ENSG00000108511	HOXB6	8.58262	2.83303	57.6625	3.11172e-14	1.21262e-11
ENSG00000185338	SOCS1	-2.70753	1.67632	57.0427	4.26454e-14	1.62863e-11
ENSG00000107295	SH3GL2	-8.97662	1.27972	55.2733	1.04883e-13	3.92695e-11
ENSG00000110328	GALNT18	-3.66874	0.518807	54.4926	1.56032e-13	5.72966e-11
ENSG00000120093	HOXB3	6.33393	4.412	53.4937	2.59426e-13	9.34668e-11
ENSG00000139910	NOVA1	4.11161	2.38649	53.3573	2.78074e-13	9.83301e-11
ENSG00000106031	HOXA13	-4.86401	3.75625	53.249	2.93843e-13	1.02017e-10
ENSG00000168918	INPP5D	-3.36758	-0.143041	52.9105	3.49091e-13	1.19034e-10
ENSG00000253508	NA	-4.32672	-1.09827	52.75	3.78829e-13	1.26908e-10
ENSG00000157551	KCNJ15	4.8797	2.23423	51.9587	5.66796e-13	1.86603e-10
ENSG00000185033	SEMA4B	-2.14555	3.77827	51.3255	7.82537e-13	2.53263e-10
ENSG00000275342	PRAG1	-3.78214	4.63014	50.9093	9.6733e-13	3.07853e-10
ENSG00000270036	NA	-5.29312	-3.41294	50.845	9.99575e-13	3.129e-10
ENSG00000120075	HOXB5	10.8062	1.53606	50.8017	1.02186e-12	3.14715e-10
ENSG00000144891	AGTR1	4.84783	3.44341	50.6395	1.10986e-12	3.36393e-10
ENSG00000106829	TLE4	-2.09828	5.50885	50.28	1.33301e-12	3.97716e-10
ENSG00000114270	COL7A1	-2.68161	5.46759	50.098	1.46258e-12	4.25339e-10
ENSG00000075275	CELSR1	-3.54357	1.22069	50.0879	1.47014e-12	4.25339e-10
ENSG00000014257	ACP3	-7.20665	-1.39524	49.6811	1.80881e-12	5.15512e-10
ENSG00000224389	C4B	-3.12889	3.75729	49.4868	1.99713e-12	5.60813e-10
ENSG00000076258	FMO4	-2.63773	3.03827	49.3737	2.11561e-12	5.85472e-10
ENSG00000251493	FOXD1	2.18234	5.9682	49.2371	2.26819e-12	6.1873e-10
ENSG00000121068	TBX2	-3.01525	4.18866	48.8204	2.8051e-12	7.54415e-10
ENSG00000120899	PTK2B	-2.69391	4.20671	48.3179	3.62427e-12	9.61188e-10
ENSG00000225953	SATB2-AS1	2.91406	1.05075	47.9707	4.32629e-12	1.13165e-09
ENSG00000127561	SYNGR3	-2.99863	-0.0591959	47.8658	4.56411e-12	1.17773e-09
ENSG00000132329	RAMP1	-3.21477	1.65949	47.8353	4.63578e-12	1.18027e-09
ENSG00000231424	NA	-3.05715	-1.27952	47.5055	5.485e-12	1.37811e-09
ENSG00000198910	L1CAM	-5.05456	6.36602	47.4003	5.78746e-12	1.43521e-09
ENSG00000244731	C4A	-3.09507	3.80366	46.27	1.03032e-11	2.5223e-09
ENSG00000172987	HPSE2	-6.53151	1.02894	46.1112	1.11726e-11	2.70051e-09
ENSG00000115107	STEAP3	2.20754	6.1753	45.8861	1.25334e-11	2.99157e-09
ENSG00000140481	CCDC33	-5.22078	-2.59907	45.4363	1.57686e-11	3.71731e-09
ENSG00000287156	NA	-6.22948	-2.17905	45.3511	1.64696e-11	3.83521e-09
ENSG00000246273	SBF2-AS1	-2.77614	3.37289	45.1688	1.80761e-11	4.15858e-09
ENSG00000130643	CALY	-5.39588	-2.82958	44.8959	2.07796e-11	4.72365e-09
ENSG00000012171	SEMA3B	-2.31876	6.03808	44.6085	2.4064e-11	5.40591e-09
ENSG00000136842	TMOD1	-6.49477	1.79911	44.2773	2.84999e-11	6.32798e-09
ENSG00000259514	NA	-5.35616	-2.68058	43.9772	3.32221e-11	7.29168e-09
ENSG00000140479	PCSK6	-3.99748	1.88853	43.8827	3.48662e-11	7.56557e-09
ENSG00000113722	CDX1	-3.44067	-0.512784	43.8252	3.59058e-11	7.7036e-09
ENSG00000176907	TCIM	-5.53594	2.46741	43.4596	4.32798e-11	9.18253e-09
ENSG00000104313	EYA1	-4.10238	0.443242	43.1624	5.03797e-11	1.05714e-08
ENSG00000121753	ADGRB2	-1.82179	4.4931	43.1298	5.12265e-11	1.06323e-08
ENSG00000154451	GBP5	9.20795	-0.0271082	42.2691	7.95406e-11	1.63315e-08
ENSG00000185090	MANEAL	-2.58385	1.81581	41.7051	1.06133e-10	2.15477e-08
ENSG00000108639	SYNGR2	-2.3666	4.72518	41.6759	1.07728e-10	2.15477e-08
ENSG00000181350	LRRC75A	-3.15757	2.72009	41.665	1.08331e-10	2.15477e-08
ENSG00000112759	SLC29A1	-2.37566	4.15798	41.6139	1.11199e-10	2.18901e-08
ENSG00000073060	SCARB1	-1.96139	4.75509	41.3592	1.26676e-10	2.46825e-08
ENSG00000183778	B3GALT5	3.97353	-0.392795	40.7421	1.73702e-10	3.35033e-08
ENSG00000064687	ABCA7	-2.18659	2.47093	39.8416	2.75413e-10	5.25901e-08
ENSG00000236333	NA	-3.96841	1.72504	39.6591	3.02399e-10	5.71715e-08
ENSG00000254087	LYN	-2.57513	2.89747	39.5993	3.11794e-10	5.83697e-08
ENSG00000110660	SLC35F2	2.25137	2.97779	39.5345	3.22319e-10	5.97542e-08
ENSG00000236283	NA	-4.79547	-1.75685	39.5046	3.27295e-10	6.00932e-08
ENSG00000181754	AMIGO1	-2.5106	3.26294	39.4418	3.37983e-10	6.14646e-08
ENSG00000225399	NA	3.88216	-0.566513	39.4153	3.42595e-10	6.17157e-08
ENSG00000206052	DOK6	3.8043	3.29357	39.1199	3.98569e-10	7.08823e-08
ENSG00000179833	SERTAD2	1.68147	5.96275	39.1084	4.00906e-10	7.08823e-08
ENSG00000119684	MLH3	1.69025	3.31664	38.8313	4.62051e-10	8.09436e-08
ENSG00000171791	BCL2	2.52309	2.01667	38.7869	4.72694e-10	8.20555e-08
ENSG00000187098	MITF	-2.90815	2.6704	38.758	4.79746e-10	8.25293e-08
ENSG00000243766	NA	-4.49468	-0.694137	38.6722	5.0131e-10	8.54688e-08
ENSG00000143341	HMCN1	3.11981	6.78464	38.401	5.76033e-10	9.73393e-08
ENSG00000144642	RBMS3	1.75749	4.85896	38.2092	6.35521e-10	1.06145e-07
ENSG00000149582	TMEM25	-1.5063	3.66242	38.1977	6.39261e-10	1.06145e-07
ENSG00000164659	ELAPOR2	4.48608	3.25544	37.9185	7.37642e-10	1.21425e-07
ENSG00000143772	ITPKB	-2.12832	4.43892	37.3522	9.86091e-10	1.60935e-07
ENSG00000133110	POSTN	7.81302	10.4782	37.2979	1.01393e-09	1.64076e-07
ENSG00000105755	ETHE1	-1.69737	5.72999	37.2694	1.02886e-09	1.65093e-07
ENSG00000187123	LYPD6	3.15022	4.53716	37.2187	1.05596e-09	1.6803e-07
ENSG00000198113	TOR4A	-3.11033	4.5505	36.9658	1.20219e-09	1.89718e-07
ENSG00000178882	RFLNA	4.54168	2.69104	36.8661	1.26527e-09	1.98035e-07
ENSG00000239405	NA	-3.32237	-1.20041	36.7623	1.33445e-09	2.07166e-07
ENSG00000038427	VCAN	4.0052	8.56789	36.6147	1.43945e-09	2.21664e-07
ENSG00000226363	NA	7.05727	-2.02256	36.5082	1.52025e-09	2.32233e-07
ENSG00000110400	NECTIN1	-1.30506	3.88907	36.357	1.64285e-09	2.4897e-07
ENSG00000128645	HOXD1	8.33915	-0.85943	36.257	1.72934e-09	2.60014e-07
ENSG00000073067	CYP2W1	-5.29539	-1.12402	36.1499	1.82707e-09	2.72562e-07
ENSG00000167703	SLC43A2	-1.5709	3.28931	36.1204	1.85491e-09	2.74569e-07
ENSG00000073910	FRY	-2.01077	4.40069	35.94	2.03485e-09	2.98887e-07
ENSG00000129675	ARHGEF6	1.26819	4.56039	35.8987	2.07849e-09	3.02968e-07
ENSG00000244300	NA	-2.52354	1.719	35.6103	2.41015e-09	3.4865e-07
ENSG00000272405	NA	-3.78754	-2.12245	35.5267	2.51581e-09	3.61198e-07
ENSG00000285347	LOC149684	-4.42983	-2.34291	35.4692	2.59117e-09	3.69241e-07
ENSG00000119681	LTBP2	1.99747	9.45615	35.3896	2.69929e-09	3.818e-07
ENSG00000197903	H2BC12	-1.0965	4.22365	35.1641	3.03064e-09	4.25516e-07
ENSG00000131711	MAP1B	2.04501	7.84585	35.073	3.17574e-09	4.42633e-07
ENSG00000113231	PDE8B	-2.78726	2.22195	34.8558	3.55043e-09	4.91271e-07
ENSG00000235531	MSC-AS1	1.69494	4.3602	34.8306	3.5968e-09	4.94107e-07
ENSG00000105376	ICAM5	-2.82058	1.4622	34.5087	4.24355e-09	5.7879e-07
ENSG00000251144	NA	-3.58873	-2.83854	34.277	4.78001e-09	6.47336e-07
ENSG00000132359	RAP1GAP2	-3.29883	1.97253	34.1717	5.04573e-09	6.78509e-07
ENSG00000126010	GRPR	9.19211	-0.0455843	33.9894	5.54118e-09	7.39922e-07
ENSG00000262902	MTCO1P40	-5.5356	0.888435	33.9696	5.59792e-09	7.42307e-07
ENSG00000257354	NA	2.7415	2.60918	33.8059	6.08953e-09	8.01928e-07
ENSG00000150556	LYPD6B	5.17173	4.23409	33.7863	6.15096e-09	8.0447e-07
ENSG00000053747	LAMA3	-2.96225	2.59842	33.5309	7.01408e-09	9.11115e-07
ENSG00000116661	FBXO2	-2.36811	1.01185	33.4967	7.13854e-09	9.21016e-07
ENSG00000148541	FAM13C	8.57926	-0.628043	33.3516	7.6914e-09	9.85686e-07
ENSG00000157542	KCNJ6	4.55531	1.47406	33.2501	8.10376e-09	1.03161e-06
ENSG00000163931	TKT	-1.74858	9.22475	33.2358	8.16335e-09	1.03231e-06
ENSG00000075340	ADD2	9.88923	0.635101	32.8859	9.77318e-09	1.22776e-06
ENSG00000025434	NR1H3	-2.07162	4.09852	32.8559	9.9249e-09	1.23867e-06
ENSG00000166689	PLEKHA7	4.45983	0.712619	32.6776	1.08784e-08	1.34885e-06
ENSG00000116106	EPHA4	-1.67569	4.03694	32.5499	1.1617e-08	1.43114e-06
ENSG00000268062	SRP14P4	-2.99856	-2.61552	32.4868	1.20004e-08	1.4689e-06
ENSG00000050344	NFE2L3	-2.7909	1.8384	32.4646	1.21386e-08	1.47635e-06
ENSG00000152270	PDE3B	-4.51061	0.128937	32.3498	1.28769e-08	1.55624e-06
ENSG00000122035	RASL11A	-2.89271	3.25668	32.2652	1.345e-08	1.61527e-06
ENSG00000137486	ARRB1	-2.282	4.19726	32.0779	1.4811e-08	1.7676e-06
ENSG00000150394	CDH8	8.09439	1.59697	31.9753	1.56146e-08	1.84366e-06
ENSG00000170390	DCLK2	-2.37885	3.60615	31.972	1.56415e-08	1.84366e-06
ENSG00000076716	GPC4	4.19129	4.17208	31.9047	1.61928e-08	1.89694e-06
ENSG00000109610	SOD3	-2.42803	6.67195	31.7984	1.71035e-08	1.99142e-06
ENSG00000188897	LOC400499	-3.3796	-1.74891	31.7749	1.73111e-08	2.00337e-06
ENSG00000163827	LRRC2	3.69477	3.92938	31.7631	1.74171e-08	2.00349e-06
ENSG00000187244	BCAM	-2.82304	3.8269	31.6229	1.87209e-08	2.14057e-06
ENSG00000155011	DKK2	5.91591	5.272	31.5841	1.9099e-08	2.1708e-06
ENSG00000158286	RNF207	-2.02313	2.04725	31.5085	1.98567e-08	2.24357e-06
ENSG00000174059	CD34	-3.15005	2.26943	31.4088	2.09026e-08	2.34786e-06
ENSG00000137878	GCOM1	-3.65062	0.508666	31.2978	2.21335e-08	2.47158e-06
ENSG00000287225	NA	7.3156	-1.79684	31.2127	2.31248e-08	2.56048e-06
ENSG00000206384	COL6A6	10.397	1.13348	31.2066	2.31978e-08	2.56048e-06
ENSG00000160223	ICOSLG	-3.46997	0.463446	31.1871	2.34318e-08	2.57144e-06
ENSG00000240990	HOXA11-AS	-3.02154	3.1987	30.9283	2.67738e-08	2.9214e-06
ENSG00000254363	LOC101929719	6.71041	-2.3182	30.8528	2.78355e-08	3.02e-06
ENSG00000130475	FCHO1	-2.90267	-0.0965057	30.8386	2.80403e-08	3.02503e-06
ENSG00000154175	ABI3BP	3.55575	6.14934	30.7285	2.96779e-08	3.18371e-06
ENSG00000277117	LOC102723996	-3.50245	-0.292014	30.6493	3.09142e-08	3.2978e-06
ENSG00000104332	SFRP1	-3.46378	6.09946	30.3664	3.57671e-08	3.78428e-06
ENSG00000258910	NA	4.35962	-1.98932	30.3608	3.58709e-08	3.78428e-06
ENSG00000013588	GPRC5A	-3.00087	4.74724	30.3076	3.68673e-08	3.84849e-06
ENSG00000138193	PLCE1	-2.0403	3.10695	30.3068	3.68826e-08	3.84849e-06
ENSG00000179981	TSHZ1	-1.84935	5.66038	30.2654	3.76797e-08	3.91029e-06
ENSG00000168528	SERINC2	-2.483	6.04584	30.2273	3.84264e-08	3.96623e-06
ENSG00000063180	CA11	-2.40635	2.0175	29.9638	4.40194e-08	4.50778e-06
ENSG00000077942	FBLN1	-2.54924	11.4703	29.9582	4.41453e-08	4.50778e-06
ENSG00000184838	PRR16	1.35874	5.23698	29.894	4.56317e-08	4.63477e-06
ENSG00000005471	ABCB4	3.4925	1.73969	29.7768	4.84758e-08	4.89759e-06
ENSG00000137868	STRA6	-7.37916	3.89795	29.6818	5.09106e-08	5.11651e-06
ENSG00000153071	DAB2	1.07617	8.79135	29.475	5.66438e-08	5.6629e-06
ENSG00000123405	NFE2	-2.62117	-0.69991	29.3899	5.91859e-08	5.88622e-06
ENSG00000234745	HLA-B	-1.78272	8.19037	29.1992	6.53052e-08	6.46116e-06
ENSG00000144355	DLX1	4.14299	0.336711	29.1828	6.58603e-08	6.48248e-06
ENSG00000147231	RADX	4.24908	-0.298387	29.1465	6.71053e-08	6.57116e-06
ENSG00000168062	BATF2	-2.67314	1.35419	29.1263	6.78107e-08	6.60635e-06
ENSG00000233101	HOXB-AS3	12.2296	2.9484	29.0861	6.92304e-08	6.68951e-06
ENSG00000145283	SLC10A6	-6.19069	0.0233681	29.0824	6.93649e-08	6.68951e-06
ENSG00000131669	NINJ1	-1.55154	4.83054	29.0513	7.04865e-08	6.75255e-06
ENSG00000102755	FLT1	-3.5671	4.61547	29.0447	7.07258e-08	6.75255e-06
ENSG00000186310	NAP1L3	3.14109	2.37757	29.0202	7.16266e-08	6.80453e-06
ENSG00000143797	MBOAT2	1.84451	4.9688	28.896	7.6369e-08	7.21383e-06
ENSG00000187266	EPOR	-1.38775	1.53605	28.8879	7.66906e-08	7.21383e-06
ENSG00000178401	DNAJC22	-2.76764	0.216828	28.8469	7.8332e-08	7.3321e-06
ENSG00000117245	KIF17	-1.99885	1.1593	28.8112	7.97904e-08	7.43218e-06
ENSG00000267280	TBX2-AS1	-3.09104	-0.225543	28.7731	8.13756e-08	7.54304e-06
ENSG00000135525	MAP7	2.88715	1.87596	28.5709	9.03315e-08	8.33269e-06
ENSG00000132563	REEP2	-1.73928	3.39154	28.5615	9.07672e-08	8.33269e-06
ENSG00000113319	RASGRF2	-3.72667	1.27648	28.4797	9.4686e-08	8.65086e-06
ENSG00000179348	GATA2	-2.02782	4.29396	28.2622	1.05943e-07	9.63322e-06
ENSG00000189058	APOD	-3.35309	5.84767	28.2392	1.07211e-07	9.70234e-06
ENSG00000211448	DIO2	-2.34265	3.9355	28.2198	1.08288e-07	9.75362e-06
ENSG00000006432	MAP3K9	-2.69006	-1.14188	28.181	1.10484e-07	9.90466e-06
ENSG00000233117	NA	4.25753	1.32073	28.1598	1.11703e-07	9.96711e-06
ENSG00000246223	LINC01550	8.53959	-0.674146	28.1432	1.12664e-07	1.00061e-05
ENSG00000163633	C4orf36	-3.12559	-0.590768	28.1108	1.14565e-07	1.01279e-05
ENSG00000071246	VASH1	-1.5529	4.35199	28.0416	1.18737e-07	1.04483e-05
ENSG00000259969	NA	3.64402	-0.730168	28.0057	1.2096e-07	1.05951e-05
ENSG00000198948	MFAP3L	3.53338	2.95327	27.9712	1.23135e-07	1.07364e-05
ENSG00000173918	C1QTNF1	-2.13341	4.79461	27.9495	1.24522e-07	1.08079e-05
ENSG00000143320	CRABP2	-1.90991	7.88577	27.7822	1.35771e-07	1.1731e-05
ENSG00000121281	ADCY7	1.58996	5.3429	27.4751	1.59132e-07	1.36848e-05
ENSG00000184254	ALDH1A3	4.58868	7.31965	27.4668	1.59817e-07	1.36848e-05
ENSG00000064692	SNCAIP	-2.39672	1.84344	27.4435	1.61748e-07	1.37883e-05
ENSG00000185551	NR2F2	-1.82279	5.97235	27.3985	1.65562e-07	1.40507e-05
ENSG00000170166	HOXD4	5.08253	1.19972	27.2643	1.77462e-07	1.4994e-05
ENSG00000143850	PLEKHA6	-3.39416	3.61717	27.2471	1.79042e-07	1.50608e-05
ENSG00000101187	SLCO4A1	-3.05619	-0.606006	27.2273	1.80884e-07	1.5149e-05
ENSG00000102466	FGF14	2.61564	4.07136	27.1766	1.85692e-07	1.54838e-05
ENSG00000286805	NA	6.06906	-2.83392	27.132	1.90022e-07	1.5776e-05
ENSG00000263155	MYZAP	-4.99585	-0.235177	27.0798	1.95229e-07	1.61381e-05
ENSG00000112561	TFEB	-1.42872	2.80065	27.0374	1.99556e-07	1.64247e-05
ENSG00000139182	CLSTN3	-1.22362	4.32751	27.0271	2.00624e-07	1.64417e-05
ENSG00000059377	TBXAS1	6.59155	-2.41737	26.9675	2.06907e-07	1.68841e-05
ENSG00000120149	MSX2	-2.2314	1.47597	26.9351	2.104e-07	1.70962e-05
ENSG00000148082	SHC3	-3.23813	4.21812	26.8987	2.14406e-07	1.73478e-05
ENSG00000181218	H2AW	-1.84816	2.38532	26.8597	2.18773e-07	1.76265e-05
ENSG00000162650	ATXN7L2	-1.77456	3.15689	26.7593	2.30436e-07	1.84882e-05
ENSG00000108688	CCL7	-2.70222	-0.895141	26.7441	2.32258e-07	1.84946e-05
ENSG00000257817	NA	-3.45572	-2.14308	26.7425	2.32454e-07	1.84946e-05
ENSG00000276644	DACH1	-5.76126	-1.69851	26.644	2.44609e-07	1.9381e-05
ENSG00000260597	NA	4.57643	2.36619	26.6199	2.47675e-07	1.95428e-05
ENSG00000167600	CYP2S1	-4.73707	-1.53536	26.4588	2.69214e-07	2.11549e-05
ENSG00000175832	ETV4	-1.56638	1.98722	26.3936	2.78462e-07	2.17919e-05
ENSG00000138696	BMPR1B	8.60573	-0.608394	26.129	3.19344e-07	2.48893e-05
ENSG00000133789	SWAP70	1.25874	6.9679	26.0665	3.2986e-07	2.56044e-05
ENSG00000111261	MANSC1	-1.19763	2.86867	26.0029	3.409e-07	2.63542e-05
ENSG00000166897	ELFN2	-3.80036	3.51904	25.8004	3.78604e-07	2.9151e-05
ENSG00000106392	C1GALT1	2.07045	5.00111	25.7762	3.83389e-07	2.94008e-05
ENSG00000204991	SPIRE2	-1.85755	2.08157	25.7093	3.96907e-07	3.03158e-05
ENSG00000225383	SFTA1P	9.58043	0.333107	25.6039	4.19192e-07	3.18903e-05
ENSG00000188157	AGRN	-1.75062	7.46638	25.5897	4.2229e-07	3.19985e-05
ENSG00000146021	KLHL3	-1.60732	0.56821	25.4603	4.51585e-07	3.40831e-05
ENSG00000073282	TP63	6.23985	-2.70064	25.3902	4.68302e-07	3.50912e-05
ENSG00000183508	TENT5C	-3.25171	3.70215	25.3889	4.68617e-07	3.50912e-05
ENSG00000277829	NA	-3.46702	-2.82252	25.2717	4.97961e-07	3.71428e-05
ENSG00000154027	AK5	2.62507	5.56883	25.2466	5.04495e-07	3.74838e-05
ENSG00000254560	BBOX1-AS1	7.20561	-1.89844	25.2038	5.15817e-07	3.81765e-05
ENSG00000130584	ZBTB46	-2.74487	0.812496	25.1198	5.38769e-07	3.97212e-05
ENSG00000142621	FHAD1	4.03867	0.648326	25.0976	5.4501e-07	4.00257e-05
ENSG00000034053	APBA2	-3.14582	2.27827	25.0862	5.48235e-07	4.00257e-05
ENSG00000119771	KLHL29	-1.62845	4.18674	25.0829	5.49187e-07	4.00257e-05
ENSG00000185522	LMNTD2	-2.95575	-1.28295	25.0506	5.58453e-07	4.05462e-05
ENSG00000073756	PTGS2	-3.90124	4.82641	25.0053	5.71737e-07	4.13535e-05
ENSG00000232855	NA	-2.41136	0.211785	24.8956	6.05215e-07	4.36097e-05
ENSG00000116729	WLS	-1.50512	5.55168	24.6923	6.72527e-07	4.82778e-05
ENSG00000239552	NA	7.7828	-1.37307	24.6429	6.89997e-07	4.93464e-05
ENSG00000050628	PTGER3	4.85494	2.58032	24.6346	6.9296e-07	4.93734e-05
ENSG00000130203	APOE	-3.55238	2.97896	24.5761	7.14309e-07	5.07053e-05
ENSG00000010932	FMO1	-4.62272	1.29909	24.4212	7.74128e-07	5.47481e-05
ENSG00000065675	PRKCQ	-3.51731	-2.12272	24.3777	7.91802e-07	5.57914e-05
ENSG00000267121	LOC339192	-2.55328	-1.7783	24.3301	8.11597e-07	5.69759e-05
ENSG00000171729	TMEM51	-2.65111	1.76896	24.2639	8.39997e-07	5.87537e-05
ENSG00000137266	SLC22A23	1.68874	4.28253	24.2215	8.58668e-07	5.98404e-05
ENSG00000157404	KIT	2.89122	4.51005	24.1988	8.68874e-07	6.03314e-05
ENSG00000141441	GAREM1	2.30021	1.29704	24.1446	8.93672e-07	6.18285e-05
ENSG00000114480	GBE1	1.28224	6.87352	24.0314	9.47782e-07	6.52119e-05
ENSG00000150627	WDR17	2.8353	-1.16895	24.0281	9.49407e-07	6.52119e-05
ENSG00000167964	RAB26	-1.93892	-1.2454	23.9793	9.73789e-07	6.64803e-05
ENSG00000149809	TM7SF2	-1.61337	2.08935	23.9772	9.74835e-07	6.64803e-05
ENSG00000156299	TIAM1	4.01583	1.58398	23.9034	1.01295e-06	6.88338e-05
ENSG00000254987	NA	6.16586	-2.75907	23.8329	1.05069e-06	7.11448e-05
ENSG00000221866	PLXNA4	4.33578	3.84847	23.8162	1.05987e-06	7.1513e-05
ENSG00000072952	IRAG1	-2.87367	5.05582	23.8084	1.06417e-06	7.15506e-05
ENSG00000103241	FOXF1	-3.90175	2.69749	23.7863	1.07644e-06	7.21218e-05
ENSG00000147041	SYTL5	-5.06574	-1.00506	23.7686	1.08638e-06	7.25331e-05
ENSG00000230838	NA	6.82466	-2.21944	23.748	1.09811e-06	7.30605e-05
ENSG00000279631	NA	3.15933	-0.849044	23.7358	1.10507e-06	7.32684e-05
ENSG00000166603	MC4R	8.71249	-0.503641	23.7195	1.11448e-06	7.36365e-05
ENSG00000073150	PANX2	-1.87308	1.14035	23.6535	1.15338e-06	7.5944e-05
ENSG00000125657	TNFSF9	2.96068	2.42418	23.5653	1.20745e-06	7.9231e-05
ENSG00000179604	CDC42EP4	-1.26844	5.79496	23.5305	1.22951e-06	8.04025e-05
ENSG00000120708	TGFBI	2.38428	11.519	23.4986	1.25006e-06	8.14673e-05
ENSG00000136002	ARHGEF4	-1.48193	3.1302	23.3828	1.3276e-06	8.62262e-05
ENSG00000182985	CADM1	2.59402	4.35786	23.3283	1.36578e-06	8.84052e-05
ENSG00000198542	ITGBL1	2.0285	7.43889	23.2664	1.41044e-06	9.09878e-05
ENSG00000169594	BNC1	2.01355	3.64898	23.2467	1.42493e-06	9.1613e-05
ENSG00000214022	REPIN1	-1.08374	5.94871	23.211	1.45167e-06	9.30188e-05
ENSG00000158406	H4C8	-1.79541	1.95816	23.1987	1.461e-06	9.33034e-05
ENSG00000147100	SLC16A2	-1.18773	5.73665	23.1804	1.47489e-06	9.3877e-05
ENSG00000172201	ID4	4.24938	5.42814	23.1263	1.51702e-06	9.62375e-05
ENSG00000188393	CLEC2A	10.7928	1.52261	23.1196	1.52228e-06	9.62515e-05
ENSG00000114200	BCHE	9.56845	0.318689	23.0071	1.61402e-06	0.000101217
ENSG00000163485	ADORA1	-2.90516	2.2191	23.0026	1.61785e-06	0.000101217
ENSG00000151623	NR3C2	3.36679	0.629778	23.0007	1.61942e-06	0.000101217
ENSG00000130517	PGPEP1	-1.10553	5.51705	22.9976	1.62202e-06	0.000101217
ENSG00000125746	EML2	-1.02909	4.53235	22.972	1.64379e-06	0.000102242
ENSG00000146242	TPBG	-0.939946	6.81616	22.9299	1.68017e-06	0.000104165
ENSG00000285665	NA	-2.1802	-1.59564	22.9035	1.70345e-06	0.000105267
ENSG00000185885	IFITM1	-2.29477	6.752	22.8972	1.70897e-06	0.000105267
ENSG00000121075	TBX4	-5.72878	2.83349	22.8854	1.71952e-06	0.000105576
ENSG00000128652	HOXD3	4.451	1.38528	22.815	1.78369e-06	0.000109165
ENSG00000197584	KCNMB2	-3.56046	0.593457	22.7973	1.80022e-06	0.000109824
ENSG00000119946	CNNM1	-2.05227	2.11544	22.7911	1.80595e-06	0.000109824
ENSG00000163576	EFHB	7.57727	-1.56389	22.7664	1.8294e-06	0.000110896
ENSG00000115414	FN1	1.42269	14.1752	22.6501	1.94352e-06	0.000117441
ENSG00000140285	FGF7	3.33197	5.95579	22.6334	1.96045e-06	0.000118091
ENSG00000175567	UCP2	-2.05802	1.4936	22.4864	2.11633e-06	0.00012708
ENSG00000154122	ANKH	-1.67428	6.12909	22.426	2.18398e-06	0.000130656
ENSG00000196890	H2BU1	-2.54649	-2.54181	22.4211	2.18958e-06	0.000130656
ENSG00000187764	SEMA4D	-2.46168	1.75143	22.4039	2.20923e-06	0.000131418
ENSG00000180660	MAB21L1	-3.55606	4.45703	22.3314	2.29426e-06	0.000135605
ENSG00000076351	SLC46A1	-1.25543	3.11599	22.3274	2.29905e-06	0.000135605
ENSG00000119042	SATB2	1.82523	3.76148	22.3258	2.30092e-06	0.000135605
ENSG00000225697	SLC26A6	-1.20364	3.82249	22.3174	2.31102e-06	0.000135781
ENSG00000092607	TBX15	1.69953	5.41857	22.2632	2.37723e-06	0.000138934
ENSG00000167535	CACNB3	-0.962185	4.90771	22.2616	2.37923e-06	0.000138934
ENSG00000127418	FGFRL1	1.34575	5.87964	22.1981	2.45916e-06	0.000143153
ENSG00000176771	NCKAP5	-1.91073	2.74941	22.1924	2.46647e-06	0.000143153
ENSG00000257178	NA	7.08939	-1.99255	22.1457	2.5272e-06	0.000146233
ENSG00000137273	FOXF2	-2.32686	4.74351	22.0824	2.61194e-06	0.00015068
ENSG00000276180	H4C9	-1.19238	2.28365	22.0442	2.66438e-06	0.000153242
ENSG00000082482	KCNK2	2.4394	7.56106	22.0338	2.6789e-06	0.000153614
ENSG00000095383	TBC1D2	-1.71013	5.45347	21.9886	2.74272e-06	0.000156803
ENSG00000154380	ENAH	1.78887	7.1801	21.982	2.7522e-06	0.000156875
ENSG00000178662	CSRNP3	-4.18033	1.43941	21.9543	2.79218e-06	0.000158335
ENSG00000145040	UCN2	-3.24158	-1.02011	21.9528	2.79439e-06	0.000158335
ENSG00000243902	ELFN2	-3.50503	-3.04472	21.9399	2.81327e-06	0.000158933
ENSG00000110852	CLEC2B	4.33216	4.44921	21.908	2.86044e-06	0.000161121
ENSG00000137767	SQOR	-0.987752	5.21184	21.8843	2.89587e-06	0.000162637
ENSG00000226091	LINC00937	-2.63262	-2.14544	21.8353	2.97085e-06	0.000166359
ENSG00000166106	ADAMTS15	-3.46286	3.51907	21.7588	3.09176e-06	0.000172623
ENSG00000040731	CDH10	6.13649	-0.439274	21.7415	3.11961e-06	0.00017367
ENSG00000174599	TRAM1L1	3.28172	0.737576	21.711	3.16976e-06	0.000175949
ENSG00000164619	BMPER	2.26062	6.0175	21.7036	3.18186e-06	0.000176109
ENSG00000099849	RASSF7	-2.30301	2.18104	21.6942	3.19759e-06	0.000176468
ENSG00000147027	TMEM47	1.98904	7.33008	21.6376	3.2934e-06	0.000181232
ENSG00000060656	PTPRU	-1.63884	6.29197	21.6136	3.33484e-06	0.000182985
ENSG00000172548	NIPAL4	-3.42411	-0.82541	21.5919	3.37271e-06	0.000184533
ENSG00000286940	MICB-DT	-1.4014	0.153574	21.4256	3.67819e-06	0.000200671
ENSG00000188501	LCTL	4.99264	0.742148	21.3844	3.7582e-06	0.000203997
ENSG00000198624	CCDC69	-2.15452	3.02075	21.3832	3.76051e-06	0.000203997
ENSG00000146232	NFKBIE	-1.33778	2.89651	21.3548	3.81673e-06	0.00020646
ENSG00000173083	HPSE	-2.00472	1.05379	21.3374	3.85134e-06	0.000207744
ENSG00000265962	GACAT2	-2.44173	1.80696	21.2761	3.97662e-06	0.000213897
ENSG00000095303	PTGS1	-2.52781	6.40463	21.2373	4.05781e-06	0.000216762
ENSG00000117394	SLC2A1	-2.12055	6.84329	21.2369	4.05875e-06	0.000216762
ENSG00000162998	FRZB	-2.77821	-0.0621024	21.2345	4.06394e-06	0.000216762
ENSG00000196632	WNK3	3.33306	0.115863	21.1855	4.16899e-06	0.000221746
ENSG00000105655	ISYNA1	-1.24148	4.12369	21.1773	4.18687e-06	0.000222079
ENSG00000113389	NPR3	2.84127	3.68513	21.1558	4.23415e-06	0.000223964
ENSG00000224577	LINC01117	3.17994	-0.596852	21.1099	4.33679e-06	0.00022876
ENSG00000073849	ST6GAL1	-2.17783	1.51707	21.0914	4.37899e-06	0.000230349
ENSG00000157240	FZD1	1.21451	5.31985	21.0382	4.50217e-06	0.000236179
ENSG00000186716	BCR	-0.975846	5.40956	20.976	4.6507e-06	0.000243302
ENSG00000076554	TPD52	-4.94157	0.0701788	20.9705	4.66418e-06	0.00024334
ENSG00000173421	IHO1	3.39399	1.35377	20.942	4.73399e-06	0.000246284
ENSG00000135111	TBX3	-2.1202	6.53182	20.937	4.7464e-06	0.000246284
ENSG00000261573	NA	4.16633	0.585088	20.925	4.77631e-06	0.000246909
ENSG00000174600	CMKLR1	5.90292	2.2167	20.9218	4.78431e-06	0.000246909
ENSG00000285085	NA	-2.21658	-2.29965	20.8616	4.93686e-06	0.000254095
ENSG00000250654	LOC100240735	8.03224	-1.14253	20.8415	4.98896e-06	0.000256087
ENSG00000225206	MIR137HG	3.88588	1.61889	20.8048	5.08564e-06	0.000259154
ENSG00000081913	PHLPP1	-1.18903	3.65205	20.8041	5.08744e-06	0.000259154
ENSG00000134531	EMP1	1.28221	8.6871	20.8033	5.08943e-06	0.000259154
ENSG00000151364	KCTD14	-2.32666	0.294573	20.7913	5.12142e-06	0.000260089
ENSG00000101096	NFATC2	4.22984	2.01773	20.7679	5.18457e-06	0.000262598
ENSG00000166394	CYB5R2	-1.2461	3.62926	20.7593	5.20774e-06	0.000263074
ENSG00000115884	SDC1	-1.85317	6.52224	20.7087	5.34722e-06	0.000269407
ENSG00000196155	PLEKHG4	1.27168	5.49964	20.6947	5.38659e-06	0.000270676
ENSG00000140450	ARRDC4	-2.48242	5.8475	20.676	5.43924e-06	0.000272604
ENSG00000225783	MIAT	-3.5399	2.71687	20.653	5.50517e-06	0.000275186
ENSG00000173376	NDNF	4.08821	4.6183	20.6442	5.53033e-06	0.000275723
ENSG00000090020	SLC9A1	-0.920932	5.64883	20.6383	5.54743e-06	0.000275855
ENSG00000213145	CRIP1	2.41894	4.31682	20.6289	5.57477e-06	0.000276494
ENSG00000154330	PGM5	-4.89244	0.541862	20.5622	5.77255e-06	0.000285562
ENSG00000182606	TRAK1	1.2382	6.49859	20.4897	5.99524e-06	0.000295812
ENSG00000104998	IL27RA	-2.10567	3.16122	20.4656	6.07116e-06	0.000298786
ENSG00000163064	EN1	6.31888	4.38969	20.4593	6.09129e-06	0.000299005
ENSG00000041982	TNC	3.94174	10.694	20.4484	6.12613e-06	0.000299945
ENSG00000157110	RBPMS	-1.26937	6.2869	20.3582	6.42183e-06	0.000313619
ENSG00000151322	NPAS3	3.5721	-0.100392	20.2757	6.70481e-06	0.000325842
ENSG00000227533	SLC2A1-AS1	-1.85898	0.0775163	20.2752	6.70632e-06	0.000325842
ENSG00000108691	CCL2	-2.64393	5.55721	20.2672	6.7347e-06	0.000325842
ENSG00000162618	ADGRL4	3.12341	3.03593	20.2655	6.74037e-06	0.000325842
ENSG00000170153	RNF150	-1.62582	5.10699	20.2249	6.88492e-06	0.000331989
ENSG00000139971	ARMH4	2.05711	3.80603	20.2048	6.95791e-06	0.000334663
ENSG00000072657	TRHDE	-3.23555	3.48741	20.19	7.01195e-06	0.000336415
ENSG00000149781	FERMT3	2.10618	1.12937	20.1778	7.05666e-06	0.000337712
ENSG00000183807	FAM162B	-5.2004	-0.289184	20.1686	7.09081e-06	0.000338498
ENSG00000169169	CPT1C	-1.35813	4.79252	20.1353	7.21528e-06	0.000343581
ENSG00000154654	NCAM2	3.69166	1.12202	20.1213	7.26821e-06	0.00034524
ENSG00000138378	STAT4	3.32104	2.10592	20.0909	7.38465e-06	0.0003499
ENSG00000134253	TRIM45	-1.27697	1.32194	20.0628	7.49386e-06	0.000354196
ENSG00000130787	HIP1R	-1.19729	3.63704	20.0409	7.58031e-06	0.000357397
ENSG00000148600	CDHR1	6.95114	-2.11546	20.0167	7.67686e-06	0.000361058
ENSG00000122335	SERAC1	1.87371	4.96947	20.0071	7.71533e-06	0.000361976
ENSG00000185904	LINC00839	-1.73852	3.2807	19.932	8.02449e-06	0.000375558
ENSG00000072201	LNX1	3.06711	2.55921	19.8856	8.22194e-06	0.000383858
ENSG00000272551	NA	3.94937	-2.37664	19.8	8.59849e-06	0.000400459
ENSG00000231187	LOC102724593	-2.48489	0.957712	19.7656	8.75438e-06	0.000406727
ENSG00000154102	C16orf74	-2.13277	1.39244	19.7472	8.83904e-06	0.000408936
ENSG00000183742	MACC1	6.71904	-2.31286	19.746	8.84475e-06	0.000408936
ENSG00000140675	SLC5A2	-1.57873	-0.998111	19.7379	8.8823e-06	0.00040968
ENSG00000013563	DNASE1L1	-1.26985	4.62874	19.7013	9.05402e-06	0.000416594
ENSG00000124257	NEURL2	-1.91144	-0.381131	19.6878	9.11806e-06	0.000418532
ENSG00000168280	KIF5C	3.73964	-0.0631379	19.6713	9.19716e-06	0.000421151
ENSG00000285458	C4orf36	-1.83135	1.31673	19.6093	9.50036e-06	0.000433994
ENSG00000166923	GREM1	2.32356	11.1692	19.5986	9.55388e-06	0.000435397
ENSG00000153002	CPB1	9.60384	0.353156	19.587	9.61233e-06	0.000437018
ENSG00000036672	USP2	-2.09837	0.465144	19.5604	9.74698e-06	0.000442087
ENSG00000152104	PTPN14	1.066	7.51152	19.5488	9.80614e-06	0.000443716
ENSG00000100321	SYNGR1	-1.47003	4.96211	19.5278	9.9144e-06	0.000447554
ENSG00000248329	APELA	4.31265	0.267469	19.4888	1.01192e-05	0.000455722
ENSG00000165449	SLC16A9	6.12335	-2.79372	19.4628	1.02578e-05	0.000460877
ENSG00000204103	MAFB	3.70523	4.56645	19.4485	1.03349e-05	0.000463249
ENSG00000203709	NA	-2.19808	0.39393	19.4415	1.03726e-05	0.000463854
ENSG00000129295	LRRC6	1.72075	1.47473	19.4128	1.05298e-05	0.00046978
ENSG00000123892	RAB38	-2.65049	1.89476	19.2919	1.12184e-05	0.000498548
ENSG00000117676	RPS6KA1	-1.63912	1.08052	19.2904	1.12268e-05	0.000498548
ENSG00000231123	NA	6.49202	-2.49679	19.2835	1.12674e-05	0.000499192
ENSG00000170961	HAS2	4.88833	6.29115	19.2385	1.15364e-05	0.000509925
ENSG00000281732	LOC284933	7.01687	-2.05421	19.1898	1.18346e-05	0.000521896
ENSG00000175938	ORAI3	-1.2816	5.1809	19.1286	1.22201e-05	0.000537655
ENSG00000144810	COL8A1	2.55298	9.47304	19.1167	1.22967e-05	0.000539784
ENSG00000145362	ANK2	1.43577	4.62582	19.0871	1.24888e-05	0.00054696
ENSG00000114450	GNB4	1.45953	6.06549	19.0649	1.26348e-05	0.000552087
ENSG00000154736	ADAMTS5	1.98092	6.57701	19.0466	1.27563e-05	0.00055486
ENSG00000103222	ABCC1	-0.771864	6.6732	19.0431	1.27796e-05	0.00055486
ENSG00000116741	RGS2	-3.09922	1.49842	19.0423	1.27855e-05	0.00055486
ENSG00000105852	PON3	6.56287	-2.44812	18.9716	1.32681e-05	0.000574499
ENSG00000205002	AARD	-4.31974	-0.47544	18.9445	1.34578e-05	0.000581397
ENSG00000149927	DOC2A	-4.5619	-1.61199	18.9349	1.35257e-05	0.000583008
ENSG00000079257	LXN	-2.39901	1.95604	18.9284	1.35719e-05	0.000583683
ENSG00000169962	TAS1R3	-1.67495	-1.29734	18.8965	1.38006e-05	0.000590963
ENSG00000229498	NA	6.33147	-2.6261	18.8962	1.38031e-05	0.000590963
ENSG00000277182	NA	-1.65616	-1.7998	18.8632	1.40435e-05	0.000599913
ENSG00000073146	MOV10L1	-2.19767	1.67859	18.8215	1.43537e-05	0.000611794
ENSG00000105246	EBI3	-5.42522	-1.67058	18.7921	1.45767e-05	0.000619917
ENSG00000115844	DLX2	3.15727	0.520068	18.7816	1.46572e-05	0.000621953
ENSG00000233622	CYP2T1P	-1.57961	-0.444045	18.771	1.47389e-05	0.000624032
ENSG00000082438	COBLL1	-2.4018	4.29729	18.6867	1.54056e-05	0.000650818
ENSG00000277778	PGM5P2	-2.07842	-1.58405	18.66	1.56227e-05	0.000658419
ENSG00000172322	CLEC12A	9.86831	0.613326	18.6561	1.56545e-05	0.000658419
ENSG00000173641	HSPB7	4.03473	7.98414	18.6399	1.57878e-05	0.000662566
ENSG00000164093	PITX2	2.12191	2.55888	18.5935	1.61767e-05	0.000677401
ENSG00000185133	INPP5J	-1.96338	-0.0167666	18.585	1.62497e-05	0.000677504
ENSG00000173762	CD7	-2.59716	0.322282	18.5813	1.62813e-05	0.000677504
ENSG00000095539	SEMA4G	-1.55175	1.96572	18.5808	1.62856e-05	0.000677504
ENSG00000081189	MEF2C	2.33017	3.02196	18.54	1.66376e-05	0.00069064
ENSG00000227001	NA	-1.34786	-0.313739	18.5221	1.67942e-05	0.000695444
ENSG00000138162	TACC2	-1.05281	3.75817	18.5185	1.68261e-05	0.000695444
ENSG00000074416	MGLL	-1.10881	7.06748	18.5124	1.68804e-05	0.000696179
ENSG00000171931	FBXW10	-1.76271	-1.49549	18.4641	1.73137e-05	0.000712511
ENSG00000197083	NA	1.6986	0.449443	18.4435	1.75017e-05	0.000718698
ENSG00000183421	RIPK4	4.81796	1.91249	18.4363	1.75684e-05	0.000719888
ENSG00000007372	PAX6	8.12972	-1.05582	18.4283	1.76416e-05	0.000721342
ENSG00000127152	BCL11B	4.87817	0.587841	18.4172	1.7745e-05	0.000722787
ENSG00000136205	TNS3	-1.57421	8.50853	18.4164	1.77527e-05	0.000722787
ENSG00000160932	LY6E	-1.13387	8.53642	18.3975	1.7929e-05	0.000728412
ENSG00000169891	REPS2	3.19775	0.362306	18.3746	1.81458e-05	0.000735655
ENSG00000174740	PABPC5	1.43802	1.58435	18.3699	1.81906e-05	0.000735908
ENSG00000140557	ST8SIA2	4.05323	1.63684	18.2905	1.89646e-05	0.0007656
ENSG00000185818	NAT8L	-1.69934	-0.842839	18.2527	1.93447e-05	0.000779297
ENSG00000114279	FGF12	7.8478	-1.32127	18.196	1.99294e-05	0.000801162
ENSG00000105371	ICAM4	-3.92439	-2.27863	18.1897	1.99953e-05	0.000802124
ENSG00000111961	SASH1	1.02018	6.9496	18.1715	2.01876e-05	0.000808139
ENSG00000250320	NA	9.25	0.0141062	18.1196	2.07451e-05	0.000828283
ENSG00000125695	NA	-4.1133	0.496308	18.1167	2.07776e-05	0.000828283
ENSG00000135318	NT5E	2.37182	7.88907	18.1075	2.08776e-05	0.000830537
ENSG00000134569	LRP4	1.87014	4.52671	18.0182	2.18807e-05	0.000868632
ENSG00000138944	SHISAL1	3.46588	4.66648	18.0039	2.20454e-05	0.000873356
ENSG00000107560	RAB11FIP2	1.68106	5.36138	17.9738	2.23965e-05	0.000885425
ENSG00000123737	EXOSC9	2.02495	3.96915	17.968	2.24648e-05	0.000886291
ENSG00000258555	SPECC1L-ADORA2A	-1.92324	0.25706	17.9282	2.29395e-05	0.000903155
ENSG00000268388	FENDRR	-7.32924	1.87729	17.9125	2.31298e-05	0.000908774
ENSG00000172830	SSH3	-1.08912	4.65648	17.8908	2.33948e-05	0.000917298
ENSG00000165410	CFL2	1.26567	7.1215	17.8691	2.36637e-05	0.000925938
ENSG00000123572	NRK	12.4166	3.13388	17.8458	2.39546e-05	0.000935404
ENSG00000205517	RGL3	-4.17849	0.0319493	17.8416	2.40079e-05	0.000935572
ENSG00000230426	LINC01036	7.00521	-2.07226	17.7887	2.46848e-05	0.000959939
ENSG00000170421	KRT8	-3.52616	4.06469	17.7849	2.47337e-05	0.000959939
ENSG00000233521	LINC01638	3.43347	0.381164	17.7767	2.48407e-05	0.000962135
ENSG00000240583	AQP1	4.73345	5.62267	17.7707	2.49189e-05	0.000963211
ENSG00000115461	IGFBP5	-3.03695	9.99033	17.7091	2.57394e-05	0.000992918
ENSG00000266904	NA	-1.33896	0.465347	17.6965	2.59109e-05	0.000997519
ENSG00000018510	AGPS	1.27755	5.12497	17.6812	2.61198e-05	0.00100354
ENSG00000005073	HOXA11	-2.05153	4.87115	17.6654	2.63371e-05	0.00100828
ENSG00000125538	IL1B	-4.85882	1.95638	17.6646	2.63489e-05	0.00100828
ENSG00000090006	LTBP4	-1.82729	6.48334	17.6555	2.6475e-05	0.00101108
ENSG00000112964	GHR	1.75189	2.33048	17.5938	2.73477e-05	0.00104233
ENSG00000183726	TMEM50A	0.928946	7.36142	17.572	2.76631e-05	0.00105225
ENSG00000204767	INSYN2B	2.7255	3.74408	17.5537	2.79302e-05	0.00106029
ENSG00000230417	LINC00595	4.75283	3.06961	17.5417	2.81078e-05	0.00106298
ENSG00000197140	ADAM32	1.83892	0.172343	17.5405	2.81253e-05	0.00106298
ENSG00000120068	HOXB8	10.5358	1.26961	17.5376	2.8168e-05	0.00106298
ENSG00000205426	KRT81	-2.82841	-0.530062	17.5015	2.87075e-05	0.0010812
ENSG00000223802	CERS1	-2.3585	0.873841	17.4948	2.88102e-05	0.00108293
ENSG00000116141	MARK1	-2.10053	2.05554	17.479	2.90506e-05	0.00108982
ENSG00000124406	ATP8A1	2.89133	0.376852	17.4696	2.91939e-05	0.00109305
ENSG00000206538	VGLL3	1.41701	8.20661	17.4637	2.92852e-05	0.00109433
ENSG00000164114	MAP9	1.46743	3.66485	17.4457	2.95628e-05	0.00110254
ENSG00000143995	MEIS1	-1.18525	4.17165	17.4407	2.9641e-05	0.0011033
ENSG00000107551	RASSF4	-1.59323	2.8737	17.4332	2.97586e-05	0.00110553
ENSG00000166265	CYYR1	2.60918	1.77135	17.4206	2.99566e-05	0.00111072
ENSG00000253414	LINC01605	4.87902	-0.69558	17.385	3.05219e-05	0.00112949
ENSG00000181284	TMEM102	-1.47179	0.892737	17.3607	3.09155e-05	0.00114184
ENSG00000106236	NPTX2	5.93566	1.75667	17.3271	3.14664e-05	0.00115995
ENSG00000107738	VSIR	-1.482	7.55309	17.3118	3.17211e-05	0.00116708
ENSG00000213694	S1PR3	-2.12951	6.17887	17.2681	3.24588e-05	0.00119192
ENSG00000023892	DEF6	-2.02892	0.13037	17.2288	3.31383e-05	0.00121454
ENSG00000107771	CCSER2	1.05626	5.28457	17.1901	3.38197e-05	0.00123714
ENSG00000242516	LINC00960	2.95922	3.248	17.1864	3.3886e-05	0.00123719
ENSG00000230266	XXYLT1-AS2	-4.98592	-1.21676	17.1796	3.4007e-05	0.00123924
ENSG00000087266	SH3BP2	-1.10386	5.12564	17.1596	3.43666e-05	0.00124996
ENSG00000132429	POPDC3	1.65011	3.28424	17.0945	3.5566e-05	0.00129113
ENSG00000159023	EPB41	-1.104	4.14707	17.0828	3.57845e-05	0.00129659
ENSG00000173917	HOXB2	1.70716	4.3266	17.0608	3.62015e-05	0.00130922
ENSG00000185112	FAM43A	-1.45203	5.84327	17.051	3.63892e-05	0.00131352
ENSG00000186815	TPCN1	-1.24378	6.26037	17.0445	3.65139e-05	0.00131554
ENSG00000119686	FLVCR2	-1.93979	-0.845317	17.0316	3.67631e-05	0.00132202
ENSG00000234883	MIR155HG	2.20028	-0.207804	16.9372	3.86377e-05	0.00138682
ENSG00000165899	OTOGL	4.76137	-0.899605	16.9306	3.87708e-05	0.0013885
ENSG00000115339	GALNT3	-4.08663	1.83391	16.9277	3.88299e-05	0.0013885
ENSG00000164237	CMBL	-0.949449	5.35891	16.8673	4.00866e-05	0.00143075
ENSG00000163364	NA	3.37568	3.37127	16.8554	4.03391e-05	0.00143708
ENSG00000164122	ASB5	-4.53481	-1.52706	16.8301	4.08793e-05	0.00145142
ENSG00000178343	SHISA3	6.60276	-2.4143	16.8295	4.08935e-05	0.00145142
ENSG00000247809	NR2F2-AS1	-2.17195	0.0226803	16.7989	4.1557e-05	0.00147223
ENSG00000164983	TMEM65	1.17214	4.13663	16.7783	4.20104e-05	0.00148224
ENSG00000100031	GGT1	-2.98826	0.166569	16.775	4.20833e-05	0.00148224
ENSG00000184368	MAP7D2	3.4931	-0.483819	16.7748	4.20887e-05	0.00148224
ENSG00000212916	MAP10	1.61936	0.719797	16.7711	4.21698e-05	0.00148224
ENSG00000182752	PAPPA	1.01446	7.38772	16.7685	4.22278e-05	0.00148224
ENSG00000237523	LINC00857	-1.99582	1.60689	16.7604	4.241e-05	0.00148591
ENSG00000205978	NYNRIN	-1.03386	5.71277	16.75	4.26426e-05	0.00149132
ENSG00000088808	PPP1R13B	-1.04761	3.01424	16.7319	4.30502e-05	0.00150282
ENSG00000197757	HOXC6	3.778	5.02082	16.7281	4.31375e-05	0.00150312
ENSG00000139292	LGR5	7.84392	3.01965	16.7126	4.34904e-05	0.00151266
ENSG00000255836	LOC100419928	2.52957	-1.71033	16.65	4.49514e-05	0.00156063
ENSG00000150471	ADGRL3	7.2303	-1.87807	16.6322	4.53738e-05	0.00157244
ENSG00000162545	CAMK2N1	-1.42773	6.48319	16.6232	4.55895e-05	0.00157705
ENSG00000281809	NA	-2.04944	-2.81235	16.5928	4.63255e-05	0.00159961
ENSG00000286313	NA	4.20082	-2.09907	16.5528	4.73138e-05	0.00163079
ENSG00000149294	NCAM1	2.59234	4.24116	16.5294	4.79026e-05	0.00164811
ENSG00000240449	NA	-1.79248	-0.479088	16.525	4.80128e-05	0.00164893
ENSG00000204334	ERICH2	4.75121	-0.82072	16.5126	4.83286e-05	0.0016533
ENSG00000155875	SAXO1	2.56367	0.151089	16.51	4.83936e-05	0.0016533
ENSG00000124813	RUNX2	1.23483	3.57114	16.5098	4.83998e-05	0.0016533
ENSG00000163661	PTX3	2.02014	9.19461	16.5014	4.86149e-05	0.00165768
ENSG00000185742	C11orf87	5.99714	5.17505	16.4485	4.99901e-05	0.00170153
ENSG00000162407	PLPP3	1.85673	9.15436	16.445	5.0083e-05	0.00170166
ENSG00000105048	TNNT1	-3.02562	1.37625	16.4414	5.01765e-05	0.00170181
ENSG00000127838	PNKD	-0.868545	4.89936	16.4068	5.11025e-05	0.00173014
ENSG00000261730	NA	-2.60972	-0.96341	16.3961	5.13906e-05	0.00173682
ENSG00000222035	KIAA2012-AS1	-2.31461	-1.87486	16.3869	5.16412e-05	0.00174221
ENSG00000168071	CCDC88B	-1.48036	0.114975	16.377	5.19105e-05	0.0017482
ENSG00000171360	KRT38	-5.13702	-2.12558	16.3727	5.20287e-05	0.0017491
ENSG00000198142	SOWAHC	-1.5547	4.40507	16.3653	5.22335e-05	0.0017529
ENSG00000168765	GSTM4	-1.12806	4.2582	16.3218	5.34444e-05	0.00179039
ENSG00000109787	KLF3	1.21992	5.55851	16.31	5.37784e-05	0.00179842
ENSG00000145681	HAPLN1	9.48185	6.10854	16.2983	5.41127e-05	0.00180644
ENSG00000164920	OSR2	-2.23108	7.24549	16.2948	5.42137e-05	0.00180665
ENSG00000172789	HOXC5	3.44758	-0.252484	16.2801	5.46356e-05	0.00181754
ENSG00000129680	MAP7D3	1.25589	5.04589	16.2609	5.51918e-05	0.00183285
ENSG00000088836	SLC4A11	-1.34578	1.50253	16.1883	5.73471e-05	0.00190112
ENSG00000011105	TSPAN9	-1.1067	6.05194	16.1839	5.74801e-05	0.00190222
ENSG00000166473	PKD1L2	-3.00569	2.38737	16.1511	5.84839e-05	0.00193209
ENSG00000120594	PLXDC2	4.19535	4.41748	16.1349	5.89855e-05	0.0019453
ENSG00000162520	SYNC	1.14562	5.88528	16.1245	5.93125e-05	0.00195271
ENSG00000130779	CLIP1	1.03055	6.46984	16.114	5.9641e-05	0.00196015
ENSG00000159388	BTG2	-1.61099	4.56023	16.0912	6.03636e-05	0.00198049
ENSG00000125864	BFSP1	-1.77382	1.23137	16.0664	6.11611e-05	0.00200151
ENSG00000176909	MAMSTR	-1.52644	1.47541	16.0647	6.1214e-05	0.00200151
ENSG00000007312	CD79B	-6.06572	-0.368311	15.9747	6.4194e-05	0.00209536
ENSG00000133706	LARS1	0.869511	6.75584	15.9171	6.61777e-05	0.00215534
ENSG00000175879	HOXD8	4.16832	3.13716	15.9148	6.62573e-05	0.00215534
ENSG00000249378	LINC01060	4.40031	-2.0138	15.9087	6.64736e-05	0.0021587
ENSG00000158825	CDA	-2.33229	1.47711	15.8953	6.69442e-05	0.00217029
ENSG00000156265	MAP3K7CL	1.44023	3.69566	15.8637	6.80737e-05	0.00220001
ENSG00000138311	ZNF365	-2.39026	1.15499	15.8632	6.80915e-05	0.00220001
ENSG00000235205	NA	3.31548	-1.78473	15.8177	6.97486e-05	0.00224975
ENSG00000089472	HEPH	2.86635	5.60904	15.8139	6.98857e-05	0.00225037
ENSG00000106538	RARRES2	-3.30968	5.80267	15.8089	7.00732e-05	0.00225261
ENSG00000184743	ATL3	0.927846	6.93586	15.804	7.02531e-05	0.00225459
ENSG00000168234	TTC39C	-1.00319	5.28002	15.7568	7.20273e-05	0.00230765
ENSG00000164877	MICALL2	-0.793718	4.29579	15.7406	7.26479e-05	0.00232243
ENSG00000285887	NA	6.62527	-2.39299	15.7384	7.27318e-05	0.00232243
ENSG00000115935	WIPF1	0.960908	6.33442	15.7317	7.29905e-05	0.0023268
ENSG00000196878	LAMB3	-1.67531	2.66385	15.717	7.35588e-05	0.00233742
ENSG00000160255	ITGB2	6.04663	3.46143	15.716	7.35996e-05	0.00233742
ENSG00000170689	HOXB9	8.08556	-1.09705	15.7136	7.36907e-05	0.00233742
ENSG00000117298	ECE1	-0.968291	7.92923	15.6982	7.42959e-05	0.0023527
ENSG00000128567	PODXL	5.54635	5.86059	15.689	7.46585e-05	0.00236027
ENSG00000113580	NR3C1	1.49775	7.05081	15.6777	7.51043e-05	0.00237044
ENSG00000180011	ZADH2	-1.16348	5.41637	15.6684	7.54741e-05	0.00237818
ENSG00000171492	LRRC8D	-1.01775	4.26636	15.6478	7.63028e-05	0.00240033
ENSG00000151414	NEK7	1.78678	8.29592	15.5635	7.97791e-05	0.00250556
ENSG00000112246	SIM1	-2.49013	4.2014	15.5547	8.01535e-05	0.00251319
ENSG00000266970	LOC101928674	-1.88408	-1.42128	15.5509	8.03148e-05	0.00251412
ENSG00000198353	HOXC4	4.20643	3.74029	15.5408	8.07452e-05	0.00252345
ENSG00000272243	NA	5.65238	-3.14462	15.5356	8.09672e-05	0.00252625
ENSG00000275226	LINC00547	5.36853	-0.692128	15.521	8.15958e-05	0.00254172
ENSG00000150977	RILPL2	-1.05395	4.75392	15.5157	8.18242e-05	0.00254468
ENSG00000126218	F10	-1.50947	4.74301	15.5064	8.2227e-05	0.00255305
ENSG00000104756	KCTD9	0.982507	5.64963	15.4999	8.25104e-05	0.00255769
ENSG00000134802	SLC43A3	1.33302	4.95207	15.4336	8.54567e-05	0.00264364
ENSG00000124882	EREG	-5.43674	2.00429	15.4313	8.556e-05	0.00264364
ENSG00000099308	MAST3	-0.960915	3.82292	15.4022	8.68884e-05	0.00267958
ENSG00000107611	CUBN	3.36206	2.18088	15.3997	8.70039e-05	0.00267958
ENSG00000139832	RAB20	-1.75555	0.89057	15.3883	8.75303e-05	0.00269145
ENSG00000153132	CLGN	3.55778	1.7356	15.3524	8.92091e-05	0.00273866
ENSG00000244274	DBNDD2	-2.14794	2.95463	15.3012	9.1659e-05	0.00280936
ENSG00000064225	ST3GAL6	4.02146	-1.53517	15.2951	9.19552e-05	0.00281392
ENSG00000144619	CNTN4	8.36944	-0.837178	15.2728	9.30482e-05	0.00284281
ENSG00000102468	HTR2A	4.85573	0.841736	15.2307	9.51428e-05	0.00289644
ENSG00000241697	TMEFF1	1.92357	3.08993	15.2262	9.53701e-05	0.00289644
ENSG00000141750	STAC2	6.40044	-2.5791	15.2261	9.53765e-05	0.00289644
ENSG00000249835	VCAN-AS1	3.73049	-0.892699	15.2254	9.54102e-05	0.00289644
ENSG00000180573	H2AC6	-0.997007	5.23187	15.1899	9.72195e-05	0.00294668
ENSG00000151150	ANK3	5.17925	-1.30946	15.1848	9.74828e-05	0.00294827
ENSG00000205268	PDE7A	1.38783	3.04021	15.1829	9.7581e-05	0.00294827
ENSG00000138756	BMP2K	1.38595	6.2756	15.1769	9.7895e-05	0.00295309
ENSG00000179163	FUCA1	-1.45835	3.63963	15.1689	9.83082e-05	0.00296087
ENSG00000155269	GPR78	-2.96157	0.752667	15.1633	9.86024e-05	0.00296506
ENSG00000102218	RP2	1.25883	4.52598	15.1464	9.94901e-05	0.00298629
ENSG00000134955	SLC37A2	-2.05987	-0.850872	15.1439	9.96212e-05	0.00298629
ENSG00000164403	SHROOM1	-1.09761	3.22785	15.1282	0.000100452	0.00300648
ENSG00000180537	RNF182	3.12036	1.98474	15.1062	0.00010163	0.00303077
ENSG00000160209	PDXK	-0.820449	6.8635	15.1049	0.000101699	0.00303077
ENSG00000108700	CCL8	-3.87878	-2.48122	15.1041	0.00010174	0.00303077
ENSG00000258537	FRMD6-AS2	6.28665	-2.66409	15.094	0.000102288	0.00304234
ENSG00000116641	DOCK7	1.19583	6.24736	15.0887	0.000102576	0.00304617
ENSG00000176659	C20orf197	6.73859	-2.29266	15.0764	0.000103245	0.00305483
ENSG00000168785	TSPAN5	-0.989108	6.41208	15.0759	0.000103274	0.00305483
ENSG00000101938	CHRDL1	-3.68521	2.85094	15.0745	0.000103347	0.00305483
ENSG00000197147	LRRC8B	2.36122	0.580023	15.0662	0.000103807	0.00306366
ENSG00000172057	ORMDL3	-0.853421	5.94702	15.051	0.000104644	0.00308361
ENSG00000183615	FAM167B	-1.53461	3.18378	15.0454	0.000104956	0.00308804
ENSG00000151418	ATP6V1G3	2.87941	-1.02534	15.0235	0.000106179	0.00311921
ENSG00000169554	ZEB2	0.955215	6.32131	14.9941	0.000107845	0.0031633
ENSG00000170049	KCNAB3	-1.44868	0.703275	14.9814	0.000108575	0.00317981
ENSG00000143801	PSEN2	-1.02448	4.12408	14.9427	0.000110824	0.00324072
ENSG00000109625	CPZ	-2.74857	6.63891	14.9007	0.000113324	0.00330874
ENSG00000165650	PDZD8	1.17137	5.36326	14.8919	0.000113852	0.00331909
ENSG00000083123	BCKDHB	0.968958	4.06203	14.8646	0.000115509	0.00336225
ENSG00000239213	NA	-1.21009	0.366464	14.8576	0.000115942	0.00336972
ENSG00000248905	FMN1	1.79681	3.8312	14.8399	0.000117036	0.00339635
ENSG00000183287	CCBE1	2.06002	6.89149	14.8208	0.000118225	0.00342565
ENSG00000128654	MTX2	0.796922	4.46148	14.8075	0.000119061	0.00343971
ENSG00000168056	LTBP3	-1.08846	7.98771	14.8074	0.00011907	0.00343971
ENSG00000143061	IGSF3	3.42619	3.05865	14.793	0.000119983	0.00346047
ENSG00000144278	GALNT13	8.40775	-0.797475	14.7903	0.000120151	0.00346047
ENSG00000019991	HGF	-1.94519	2.04245	14.7855	0.000120456	0.00346403
ENSG00000274874	NA	3.18953	-1.45717	14.7669	0.000121652	0.00349314
ENSG00000118257	NRP2	1.8154	5.77713	14.7407	0.000123357	0.0035335
ENSG00000226953	NCKAP5-AS2	-2.26473	-1.6443	14.7396	0.000123427	0.0035335
ENSG00000084090	STARD7	-0.713558	6.80678	14.7166	0.000124943	0.00357153
ENSG00000182329	KIAA2012	-1.64548	-2.08888	14.7074	0.000125555	0.00358367
ENSG00000213445	SIPA1	-0.929085	4.67685	14.6995	0.000126078	0.00359323
ENSG00000144645	OSBPL10	-2.27495	3.49672	14.6873	0.000126899	0.00361124
ENSG00000134775	FHOD3	-1.23557	4.79374	14.653	0.000129231	0.00367212
ENSG00000213699	SLC35F6	-0.922262	5.85067	14.65	0.000129434	0.00367243
ENSG00000164484	TMEM200A	1.90466	5.17869	14.5654	0.00013538	0.00383543
ENSG00000163346	PBXIP1	-1.00033	6.86717	14.555	0.000136128	0.00384753
ENSG00000169499	PLEKHA2	-1.12994	4.82275	14.5539	0.00013621	0.00384753
ENSG00000006062	MAP3K14	-1.03496	3.5886	14.5488	0.000136576	0.00385216
ENSG00000162458	FBLIM1	-1.17929	6.4131	14.5407	0.000137164	0.00386304
ENSG00000261934	PCDHGA9	-2.17378	2.84248	14.5305	0.000137912	0.0038784
ENSG00000170561	IRX2	1.76706	3.70577	14.5271	0.000138158	0.0038796
ENSG00000180509	KCNE1	-1.90322	-2.35428	14.5225	0.000138497	0.0038834
ENSG00000260219	CD2BP2-DT	-1.35949	-0.729625	14.5178	0.000138844	0.00388744
ENSG00000178202	POGLUT3	1.18277	6.33704	14.4756	0.000141987	0.00396961
ENSG00000243509	TNFRSF6B	-3.41268	-1.01315	14.4574	0.000143363	0.00400222
ENSG00000066468	FGFR2	4.97316	3.11329	14.4432	0.00014445	0.00402668
ENSG00000229563	LINC01204	3.76032	-0.541088	14.408	0.000147178	0.00409615
ENSG00000133818	RRAS2	1.24758	7.0918	14.4055	0.000147371	0.00409615
ENSG00000091262	ABCC6	-1.76841	-0.251031	14.3988	0.000147895	0.00410473
ENSG00000171509	RXFP1	-1.80965	0.834915	14.3935	0.000148317	0.00410537
ENSG00000112378	PERP	-1.37277	6.78145	14.3931	0.000148348	0.00410537
ENSG00000137364	TPMT	1.09497	4.3743	14.3507	0.000151721	0.00418706
ENSG00000125966	MMP24	-1.24314	3.5762	14.3498	0.000151797	0.00418706
ENSG00000185015	CA13	1.71614	1.64649	14.3478	0.000151958	0.00418706
ENSG00000130032	PRRG3	4.81647	0.335358	14.3395	0.000152631	0.00419956
ENSG00000211459	NA	-0.89341	8.63294	14.3251	0.000153803	0.0042188
ENSG00000267368	UPK3BL1	2.39435	-0.420413	14.3235	0.00015393	0.0042188
ENSG00000010810	FYN	1.22699	6.65821	14.322	0.000154058	0.0042188
ENSG00000146833	TRIM4	-0.777936	5.47574	14.32	0.000154214	0.0042188
ENSG00000079215	SLC1A3	2.10757	4.25038	14.3169	0.00015447	0.00421976
ENSG00000125637	PSD4	-1.2788	2.63784	14.3096	0.000155074	0.004227
ENSG00000205213	LGR4	2.40211	5.92594	14.3083	0.000155178	0.004227
ENSG00000154319	FAM167A	-1.34506	3.79662	14.293	0.000156442	0.00425536
ENSG00000128641	MYO1B	1.537	7.68883	14.2636	0.000158906	0.00430782
ENSG00000257642	KCCAT198	2.73483	-1.0658	14.2629	0.000158965	0.00430782
ENSG00000273046	HOXC5	4.24342	1.15725	14.2608	0.000159147	0.00430782
ENSG00000106025	TSPAN12	2.31666	-0.669133	14.2593	0.000159273	0.00430782
ENSG00000109072	VTN	-3.10179	-0.0124272	14.2199	0.000162639	0.00439263
ENSG00000280160	NA	-2.61324	-1.87458	14.2162	0.000162962	0.00439515
ENSG00000054356	PTPRN	2.25724	3.49486	14.2028	0.000164126	0.00442029
ENSG00000286147	NA	2.64975	-2.23866	14.1977	0.000164571	0.00442602
ENSG00000165731	RET	-1.92244	-0.558451	14.1839	0.000165785	0.00445241
ENSG00000158296	SLC13A3	-1.50788	1.43984	14.1793	0.000166187	0.00445695
ENSG00000228223	HCG11	0.811571	3.95527	14.1676	0.000167227	0.00447854
ENSG00000127946	HIP1	1.18283	5.44175	14.16	0.000167904	0.00449037
ENSG00000133056	PIK3C2B	-1.65247	2.37758	14.1485	0.000168932	0.00451156
ENSG00000250227	TRIM60P14	1.87651	-1.14294	14.1453	0.000169222	0.00451297
ENSG00000153495	TEX29	-2.59058	-0.357319	14.1353	0.000170121	0.00453063
ENSG00000146678	IGFBP1	6.85959	-2.18176	14.1294	0.000170653	0.00453847
ENSG00000183067	IGSF5	6.26078	-2.68957	14.1173	0.000171758	0.00456151
ENSG00000115415	STAT1	1.34952	8.71759	14.101	0.000173256	0.0045949
ENSG00000171992	SYNPO	-1.61818	6.02104	14.0818	0.000175031	0.00463001
ENSG00000055813	CCDC85A	2.47053	3.16133	14.0798	0.000175216	0.00463001
ENSG00000162627	SNX7	0.904781	5.4304	14.0788	0.000175307	0.00463001
ENSG00000118997	DNAH7	2.86474	-0.902373	14.0124	0.000181612	0.00478989
ENSG00000135074	ADAM19	-1.34951	5.45113	13.9985	0.000182954	0.00481864
ENSG00000137393	RNF144B	2.59782	3.08784	13.9857	0.00018421	0.00484502
ENSG00000160951	PTGER1	-2.05322	-0.402825	13.9762	0.000185137	0.00486272
ENSG00000166147	FBN1	1.19397	10.8556	13.9617	0.000186575	0.00489043
ENSG00000110880	CORO1C	0.979224	8.42426	13.9604	0.000186704	0.00489043
ENSG00000187837	H1-2	-1.34942	3.70228	13.9465	0.00018809	0.00491983
ENSG00000069974	RAB27A	1.07899	3.65384	13.944	0.000188342	0.00491983
ENSG00000170989	S1PR1	2.13629	3.69398	13.905	0.000192287	0.005016
ENSG00000255201	NA	-1.38969	-0.775598	13.8846	0.000194384	0.00506381
ENSG00000174669	SLC29A2	-1.44828	0.258438	13.8745	0.000195435	0.00508425
ENSG00000108231	LGI1	6.13195	-2.79208	13.8719	0.000195702	0.00508425
ENSG00000173077	DELEC1	3.82417	-1.17072	13.8652	0.000196406	0.00509563
ENSG00000159556	ISL2	-5.38099	1.80478	13.8265	0.000200494	0.00519461
ENSG00000026025	VIM	1.16731	12.973	13.8219	0.000200981	0.00520017
ENSG00000234961	NA	1.84699	1.05713	13.7776	0.000205772	0.00531693
ENSG00000198108	CHSY3	1.9989	1.68922	13.7747	0.000206094	0.00531805
ENSG00000143106	PSMA5	-0.793366	6.20123	13.7592	0.000207796	0.00535475
ENSG00000077782	FGFR1	-0.857329	8.27355	13.7546	0.000208307	0.00536068
ENSG00000068383	INPP5A	-0.820722	5.05093	13.7454	0.000209332	0.00537487
ENSG00000236213	NA	1.7993	-0.677221	13.7446	0.000209421	0.00537487
ENSG00000159251	ACTC1	5.57898	4.55786	13.7388	0.000210072	0.00538432
ENSG00000162433	AK4	2.19951	4.61431	13.7313	0.000210909	0.00539432
ENSG00000185664	PMEL	-1.21456	-0.697197	13.7289	0.000211181	0.00539432
ENSG00000134318	ROCK2	1.58985	6.17207	13.7277	0.000211309	0.00539432
ENSG00000118113	MMP8	7.52839	-1.59738	13.712	0.000213083	0.00543234
ENSG00000132589	FLOT2	-0.932152	6.33452	13.6957	0.000214943	0.00547244
ENSG00000105875	WDR91	-0.82031	3.46982	13.6921	0.000215354	0.00547522
ENSG00000105613	MAST1	-1.6103	-1.81675	13.6898	0.000215625	0.00547522
ENSG00000137809	ITGA11	2.83868	9.60958	13.6812	0.000216615	0.00549305
ENSG00000203812	H2AC18	-1.09722	2.29719	13.6719	0.000217682	0.00551279
ENSG00000163293	NIPAL1	-4.12926	-1.48608	13.6652	0.000218463	0.00552523
ENSG00000178015	GPR150	-2.72181	-2.31813	13.6526	0.000219937	0.00555515
ENSG00000182287	AP1S2	1.73843	5.40966	13.6307	0.000222514	0.00561281
ENSG00000165140	FBP1	-4.24667	-1.14595	13.623	0.000223436	0.00562865
ENSG00000266709	MGC12916	1.90732	-0.405854	13.614	0.000224502	0.00564803
ENSG00000220201	ZGLP1	-1.33094	-0.129059	13.5904	0.00022735	0.00571217
ENSG00000236886	NA	-4.03216	1.90438	13.5862	0.000227857	0.00571739
ENSG00000184860	SDR42E1	-3.02231	-1.84187	13.5758	0.000229116	0.00572822
ENSG00000069011	PITX1	-3.64054	4.43053	13.5757	0.000229135	0.00572822
ENSG00000227039	ITGB2-AS1	5.0903	-0.774246	13.5735	0.000229406	0.00572822
ENSG00000175356	SCUBE2	-1.43365	2.7848	13.5727	0.0002295	0.00572822
ENSG00000183624	HMCES	-0.72468	4.40106	13.5703	0.000229789	0.00572822
ENSG00000170837	GPR27	2.68978	-0.609364	13.5625	0.000230747	0.00574461
ENSG00000157570	TSPAN18	3.90614	4.9068	13.5294	0.000234857	0.00583932
ENSG00000272196	H2AC19	-1.09405	2.3472	13.5227	0.0002357	0.00585266
ENSG00000162913	OBSCN-AS1	-2.47947	-1.29036	13.4904	0.000239792	0.00594417
ENSG00000128422	KRT17	-2.26368	1.12371	13.4867	0.000240261	0.00594417
ENSG00000143469	SYT14	-2.6362	1.93513	13.4862	0.000240319	0.00594417
ENSG00000198087	CD2AP	1.64268	3.91583	13.4826	0.000240785	0.00594798
ENSG00000006788	MYH13	6.49568	-2.50947	13.4746	0.000241812	0.00596562
ENSG00000083454	P2RX5	-2.65506	-1.14073	13.4561	0.000244212	0.00601707
ENSG00000253958	CLDN23	-2.52819	2.14115	13.4499	0.00024502	0.00602919
ENSG00000139410	SDSL	-1.26405	2.85915	13.4443	0.000245746	0.00603929
ENSG00000272047	GTF2H5	0.850048	4.8604	13.412	0.000250025	0.00613654
ENSG00000138030	KHK	-1.59031	-0.511099	13.3987	0.000251794	0.00617201
ENSG00000205277	MUC12	-1.43424	-0.859892	13.3927	0.000252608	0.00618184
ENSG00000139278	GLIPR1	3.03351	6.88429	13.3909	0.000252842	0.00618184
ENSG00000069966	GNB5	-0.718164	4.91332	13.3736	0.000255184	0.00623113
ENSG00000133812	SBF2	0.871057	6.08707	13.365	0.000256367	0.006252
ENSG00000185070	FLRT2	1.48234	6.607	13.3455	0.00025904	0.00630915
ENSG00000123213	NLN	1.18239	4.84119	13.3241	0.000262019	0.00637357
ENSG00000156471	PTDSS1	-0.776188	6.45257	13.2886	0.00026702	0.00648696
ENSG00000187720	THSD4	-2.08819	5.35026	13.265	0.000270411	0.00656098
ENSG00000125629	INSIG2	1.20188	4.08729	13.2625	0.000270775	0.00656149
ENSG00000196739	COL27A1	-1.40782	5.29312	13.2521	0.000272269	0.00658933
ENSG00000107518	ATRNL1	4.23006	0.191605	13.2432	0.000273577	0.00661196
ENSG00000233098	LOC339260	3.71953	0.233384	13.241	0.000273897	0.00661196
ENSG00000113805	CNTN3	2.06719	5.03949	13.2366	0.000274533	0.00661894
ENSG00000174292	TNK1	-2.24967	0.906949	13.23	0.000275503	0.00662799
ENSG00000099219	ERMP1	-1.13349	4.068	13.2293	0.000275602	0.00662799
ENSG00000104290	FZD3	2.27669	0.228653	13.2269	0.000275962	0.0066283
ENSG00000172346	CSDC2	-1.51035	3.82881	13.213	0.000278016	0.00666924
ENSG00000125089	SH3TC1	-2.09883	-1.5292	13.1842	0.000282321	0.006764
ENSG00000160007	ARHGAP35	0.710155	7.53497	13.1722	0.000284135	0.00679895
ENSG00000157654	PALM2AKAP2	1.14573	8.55525	13.1679	0.000284784	0.00680028
ENSG00000227496	NA	2.84026	0.430031	13.1671	0.000284903	0.00680028
ENSG00000175048	ZDHHC14	-1.28902	3.74892	13.1455	0.000288208	0.00687059
ENSG00000144730	IL17RD	-1.50843	3.54559	13.1386	0.000289274	0.00688078
ENSG00000154309	DISP1	-1.26327	2.19518	13.1381	0.000289357	0.00688078
ENSG00000255364	NA	7.23826	0.606766	13.1271	0.000291057	0.0069126
ENSG00000137802	MAPKBP1	-0.781588	4.95231	13.1007	0.000295187	0.00700199
ENSG00000119522	DENND1A	-0.822654	5.26606	13.093	0.000296409	0.00702225
ENSG00000223855	HRAT92	-3.29706	-0.950489	13.0852	0.000297635	0.00704255
ENSG00000160963	COL26A1	-4.44553	1.68457	13.0733	0.000299542	0.0070789
ENSG00000128596	CCDC136	1.5112	3.1989	13.0643	0.000300973	0.00710394
ENSG00000164330	EBF1	2.13204	4.30119	13.0603	0.000301614	0.00711028
ENSG00000231925	TAPBP	-0.766118	6.54021	13.0094	0.000309936	0.00729745
ENSG00000178695	KCTD12	1.3461	5.99386	13.0039	0.000310836	0.00730962
ENSG00000183741	CBX6	-0.846674	7.0355	12.9894	0.00031326	0.00735756
ENSG00000105409	ATP1A3	-1.77137	-1.13929	12.9869	0.000313679	0.00735835
ENSG00000153904	DDAH1	1.13599	7.50144	12.966	0.000317205	0.00743194
ENSG00000026652	AGPAT4	0.921574	3.91025	12.9635	0.000317619	0.00743252
ENSG00000105639	JAK3	-1.62261	2.49947	12.9418	0.000321325	0.00751005
ENSG00000168405	CMAHP	1.83961	1.79435	12.9252	0.000324191	0.00756729
ENSG00000198300	PEG3	3.55725	0.12615	12.923	0.000324567	0.00756729
ENSG00000136044	APPL2	0.769324	6.91635	12.9178	0.000325469	0.00757905
ENSG00000123689	G0S2	-2.87821	1.45552	12.9121	0.000326464	0.00759298
ENSG00000096696	DSP	2.5331	7.31752	12.9064	0.000327466	0.00759842
ENSG00000188191	PRKAR1B	-1.3536	4.03322	12.9062	0.000327494	0.00759842
ENSG00000003249	DBNDD1	-1.83232	1.06669	12.9026	0.000328122	0.00760374
ENSG00000236138	DUX4L26	2.44921	-2.33585	12.8958	0.000329319	0.00762223
ENSG00000184160	ADRA2C	3.00857	0.746717	12.8896	0.000330413	0.00763829
ENSG00000170891	CYTL1	5.41541	2.36418	12.8867	0.00033093	0.007641
ENSG00000176435	CLEC14A	6.24294	3.38126	12.8836	0.000331467	0.00764416
ENSG00000217094	NA	-2.11657	0.397941	12.8431	0.000338732	0.00780228
ENSG00000201496	RN7SKP275	2.83964	-2.25754	12.8389	0.000339484	0.00781019
ENSG00000277287	NA	-1.51857	0.614064	12.8286	0.000341362	0.00784393
ENSG00000178053	MLF1	1.32623	2.26342	12.8238	0.000342234	0.00785451
ENSG00000090932	DLL3	-1.71088	-1.43144	12.7988	0.000346843	0.00795073
ENSG00000100092	SH3BP1	-1.16953	3.13276	12.7906	0.000348374	0.00797626
ENSG00000044524	EPHA3	5.20026	-0.289677	12.7788	0.000350576	0.00801706
ENSG00000182983	ZNF662	1.67563	1.48514	12.7723	0.000351788	0.00803515
ENSG00000146859	TMEM140	-1.06933	4.504	12.763	0.00035354	0.00806552
ENSG00000134574	DDB2	-0.92351	5.5874	12.7587	0.000354352	0.0080744
ENSG00000154511	DIPK1A	1.17297	4.94168	12.7317	0.00035951	0.00818153
ENSG00000107614	TRDMT1	1.60065	2.25767	12.7296	0.00035991	0.00818153
ENSG00000139318	DUSP6	-1.85404	4.78741	12.7151	0.00036271	0.00823538
ENSG00000229891	LINC01315	-3.15609	-0.769446	12.7126	0.000363193	0.00823654
ENSG00000184156	KCNQ3	3.23201	0.57676	12.6956	0.000366522	0.00830218
ENSG00000220785	NA	-1.06396	3.9436	12.6867	0.000368265	0.00833177
ENSG00000118276	B4GALT6	2.2885	1.17628	12.6809	0.000369412	0.00834784
ENSG00000100647	SUSD6	-0.815247	5.31321	12.667	0.000372161	0.00839097
ENSG00000137941	TTLL7	2.09796	3.19099	12.665	0.00037256	0.00839097
ENSG00000198355	PIM3	-1.20222	4.73447	12.6646	0.000372639	0.00839097
ENSG00000272768	NA	-1.08083	-0.113502	12.6576	0.000374034	0.00840315
ENSG00000103569	AQP9	3.61092	0.157091	12.6572	0.00037412	0.00840315
ENSG00000137699	TRIM29	-2.97914	0.629367	12.6553	0.0003745	0.00840315
ENSG00000006606	CCL26	2.65079	-0.504247	12.6528	0.000375011	0.00840473
ENSG00000251022	THAP9-AS1	1.67149	3.69419	12.6327	0.000379059	0.00847927
ENSG00000105516	DBP	-1.67324	2.63515	12.6319	0.000379225	0.00847927
ENSG00000172031	EPHX4	-2.03137	-1.5711	12.6283	0.000379957	0.00848571
ENSG00000128917	DLL4	-4.43018	-0.582964	12.6134	0.000382988	0.0085434
ENSG00000264964	NA	-1.38812	-0.826739	12.6098	0.000383722	0.0085498
ENSG00000126821	SGPP1	0.839828	4.71702	12.5956	0.000386649	0.00860497
ENSG00000198865	CCDC152	2.06583	3.05212	12.5856	0.000388731	0.00864123
ENSG00000147408	CSGALNACT1	1.5466	1.10259	12.5611	0.000393862	0.00873272
ENSG00000165821	SALL2	-1.42538	3.45583	12.5602	0.000394048	0.00873272
ENSG00000111801	BTN3A3	-1.02357	4.51685	12.5594	0.000394218	0.00873272
ENSG00000124479	NDP	3.44267	-0.651956	12.5492	0.000396366	0.00877011
ENSG00000224945	NA	-2.77701	-0.624276	12.5451	0.000397247	0.00877943
ENSG00000133657	ATP13A3	1.65622	7.47436	12.5319	0.000400073	0.00883166
ENSG00000166292	TMEM100	2.42488	-0.260616	12.5259	0.000401343	0.00884948
ENSG00000177575	CD163	4.80555	-1.64584	12.5169	0.000403279	0.0088819
ENSG00000180875	GREM2	2.30401	6.40646	12.5038	0.000406121	0.0089342
ENSG00000272729	NA	5.62678	-3.15924	12.483	0.000410666	0.00902378
ENSG00000136960	ENPP2	1.56672	8.78726	12.4782	0.000411726	0.00903668
ENSG00000115602	IL1RL1	7.6407	2.1228	12.4739	0.000412688	0.00904739
ENSG00000134602	STK26	1.77116	1.68643	12.4671	0.000414173	0.00906953
ENSG00000159200	RCAN1	1.26831	6.02354	12.4495	0.000418109	0.00914523
ENSG00000198673	TAFA2	2.73867	1.27429	12.4302	0.000422444	0.00922949
ENSG00000108061	SHOC2	1.42112	5.42145	12.4253	0.000423562	0.00924333
ENSG00000177106	EPS8L2	-1.07208	5.33122	12.4143	0.000426056	0.00928715
ENSG00000170624	SGCD	1.36417	7.10468	12.4099	0.000427055	0.00929831
ENSG00000138135	CH25H	2.54794	4.4236	12.4002	0.000429288	0.00933016
ENSG00000165626	BEND7	1.05526	3.37759	12.3993	0.000429495	0.00933016
ENSG00000072818	ACAP1	-1.1842	1.27001	12.3753	0.000435051	0.00942414
ENSG00000221818	EBF2	4.95928	1.07413	12.3744	0.000435253	0.00942414
ENSG00000144893	MED12L	1.83857	0.0903446	12.3742	0.000435302	0.00942414
ENSG00000158321	AUTS2	2.41569	3.8071	12.3553	0.000439731	0.00949482
ENSG00000229950	NA	-1.89406	-1.01635	12.3531	0.000440247	0.00949482
ENSG00000086544	ITPKC	-1.09545	4.91649	12.3525	0.000440402	0.00949482
ENSG00000173334	TRIB1	-1.37922	2.62425	12.3505	0.000440868	0.00949482
ENSG00000143845	ETNK2	-1.86851	3.44783	12.3497	0.000441053	0.00949482
ENSG00000163939	PBRM1	1.28691	5.67943	12.3457	0.000442015	0.00949667
ENSG00000130413	STK33	-2.37842	-1.10706	12.3451	0.000442134	0.00949667
ENSG00000231528	FAM225A	3.541	1.70087	12.3353	0.000444466	0.00953605
ENSG00000111728	ST8SIA1	4.38419	1.05534	12.331	0.000445487	0.0095388
ENSG00000157168	NRG1	1.63587	5.30722	12.3306	0.000445594	0.0095388
ENSG00000174343	CHRNA9	3.71166	-2.56538	12.3242	0.000447122	0.00955251
ENSG00000174938	SEZ6L2	-1.93254	4.61892	12.3237	0.000447234	0.00955251
ENSG00000105855	ITGB8	2.08031	4.10655	12.3204	0.000448041	0.00955903
ENSG00000275202	NA	-1.26593	-0.341486	12.3119	0.000450085	0.00958406
ENSG00000147180	ZNF711	3.18015	-0.00714795	12.3113	0.000450218	0.00958406
ENSG00000154059	IMPACT	0.903146	4.96975	12.2997	0.000453039	0.00963339
ENSG00000227487	NA	6.15473	-2.76733	12.2857	0.000456454	0.0096952
ENSG00000206341	NA	2.49441	4.18286	12.2791	0.000458055	0.00971839
ENSG00000109790	KLHL5	-0.999	5.84431	12.2649	0.000461548	0.00978164
ENSG00000183715	OPCML	3.77145	0.562969	12.2534	0.000464417	0.00983153
ENSG00000149599	DUSP15	7.35068	-1.77735	12.2325	0.000469646	0.00993121
ENSG00000236819	LINC01563	6.17781	-2.74565	12.2288	0.000470571	0.00993976
ENSG00000186470	BTN3A2	-0.834612	5.07482	12.2195	0.00047293	0.00997548
ENSG00000173253	DMRT2	7.04309	-2.02858	12.218	0.000473306	0.00997548
ENSG00000011454	RABGAP1	1.15881	6.62197	12.2038	0.000476927	0.0100325
ENSG00000129667	RHBDF2	-1.56634	2.99728	12.2033	0.000477062	0.0100325
ENSG00000112530	PACRG	2.32046	-1.51288	12.1867	0.000481322	0.0101109
ENSG00000272568	LOC100506497	5.7352	-3.09232	12.1773	0.000483752	0.0101508
ENSG00000183828	NUDT14	-1.42367	2.73629	12.169	0.000485916	0.010185
ENSG00000165732	DDX21	1.05491	6.17121	12.1652	0.000486886	0.0101942
ENSG00000171130	ATP6V0E2	-1.26713	3.93672	12.1626	0.000487583	0.0101976
ENSG00000147234	FRMPD3	4.13907	-0.957372	12.1417	0.000493064	0.0103009
ENSG00000106366	SERPINE1	1.53833	9.93621	12.1205	0.00049871	0.0104075
ENSG00000123179	EBPL	-0.90195	4.40746	12.1155	0.000500036	0.0104184
ENSG00000258754	LOC105369203	2.4215	-1.25003	12.1138	0.000500491	0.0104184
ENSG00000185274	GALNT17	5.47505	-0.53636	12.1124	0.00050087	0.0104184
ENSG00000031081	ARHGAP31	1.21482	5.92325	12.095	0.000505584	0.0105019
ENSG00000151491	EPS8	1.14744	6.32448	12.0935	0.000505981	0.0105019
ENSG00000164035	EMCN	7.89528	-1.27029	12.0913	0.00050659	0.0105031
ENSG00000103485	QPRT	-1.64067	5.51494	12.0631	0.000514306	0.0106515
ENSG00000181035	SLC25A42	-0.890056	3.45263	12.0342	0.000522345	0.0108063
ENSG00000124831	LRRFIP1	1.17023	5.89661	12.018	0.000526889	0.0108885
ENSG00000184922	FMNL1	-1.74925	3.08474	12.0129	0.000528327	0.0109064
ENSG00000023608	SNAPC1	1.02136	3.73534	12.0065	0.000530167	0.0109325
ENSG00000278828	H3C10	-1.38108	-0.410614	11.9989	0.000532319	0.0109651
ENSG00000090339	ICAM1	-2.56492	5.29965	11.9938	0.000533788	0.0109835
ENSG00000107438	PDLIM1	-0.990386	6.89066	11.9867	0.000535828	0.0110136
ENSG00000250007	LOC101928174	6.15817	-2.75003	11.9825	0.000537034	0.0110265
ENSG00000162630	B3GALT2	2.69143	2.55743	11.9724	0.000539955	0.0110746
ENSG00000203872	C6orf163	2.32768	-2.32591	11.9648	0.000542152	0.0111077
ENSG00000075945	KIFAP3	0.826242	5.0089	11.9517	0.00054598	0.0111742
ENSG00000138641	HERC3	1.59587	4.89321	11.942	0.000548833	0.0112136
ENSG00000012983	MAP4K5	1.14044	5.85885	11.9369	0.000550317	0.0112136
ENSG00000282988	NA	-2.36333	0.034457	11.9368	0.000550361	0.0112136
ENSG00000261103	NA	5.85691	-2.99697	11.9362	0.000550522	0.0112136
ENSG00000162444	RBP7	-2.65046	-2.27389	11.9352	0.000550845	0.0112136
ENSG00000102096	PIM2	-1.11604	1.86911	11.9289	0.000552687	0.0112391
ENSG00000142949	PTPRF	-0.879705	6.51285	11.9088	0.000558697	0.0113493
ENSG00000130193	THEM6	-1.12207	3.46103	11.9043	0.000560033	0.0113528
ENSG00000259353	NA	2.90618	-2.49703	11.9028	0.000560507	0.0113528
ENSG00000015475	BID	-0.676118	4.40782	11.9023	0.000560653	0.0113528
ENSG00000272944	NA	-1.7639	-1.52653	11.9	0.000561337	0.0113546
ENSG00000148288	GBGT1	-1.57634	3.03165	11.8938	0.000563206	0.0113803
ENSG00000111817	DSE	1.06151	7.01145	11.8843	0.000566081	0.0114263
ENSG00000226816	NA	2.74254	-2.08666	11.8809	0.000567127	0.0114354
ENSG00000275322	NA	-1.45358	-1.74405	11.8584	0.000574004	0.0115618
ENSG00000069702	TGFBR3	1.53498	6.71378	11.8517	0.000576076	0.0115913
ENSG00000089225	TBX5	-2.95295	4.1453	11.8441	0.000578433	0.0116265
ENSG00000178726	THBD	4.71543	2.35553	11.8341	0.000581547	0.0116728
ENSG00000105427	CNFN	-1.7312	-1.84031	11.8328	0.000581959	0.0116728
ENSG00000179071	CCDC89	2.15257	0.451767	11.8278	0.000583527	0.0116873
ENSG00000152620	NADK2	0.890318	4.36894	11.8254	0.000584288	0.0116873
ENSG00000230390	LINC01048	7.49881	-1.63395	11.8246	0.000584517	0.0116873
ENSG00000035664	DAPK2	-1.24501	4.76082	11.8139	0.0005879	0.0117426
ENSG00000204130	RUFY2	1.1839	3.61182	11.8033	0.00059125	0.0117972
ENSG00000255690	TRIL	4.4449	3.91655	11.7864	0.000596663	0.0118928
ENSG00000108797	CNTNAP1	-0.747063	6.32809	11.7805	0.000598536	0.0119177
ENSG00000133321	PLAAT4	-2.11615	3.1465	11.7537	0.000607214	0.0120779
ENSG00000157111	TMEM171	1.54612	2.76806	11.7493	0.000608665	0.0120941
ENSG00000081181	ARG2	1.53264	2.13512	11.7364	0.00061291	0.0121658
ENSG00000152953	STK32B	1.99637	5.53026	11.7216	0.0006178	0.0122354
ENSG00000204934	ATP6V0E2-AS1	-1.39861	0.653376	11.7214	0.000617871	0.0122354
ENSG00000198807	PAX9	6.07601	-2.81447	11.7199	0.000618338	0.0122354
ENSG00000101608	MYL12A	0.851893	8.42601	11.7089	0.000622027	0.0122915
ENSG00000166979	EVA1C	-1.78483	1.0517	11.7076	0.000622459	0.0122915
ENSG00000204592	HLA-E	-0.901774	8.29816	11.6939	0.000627061	0.0123696
ENSG00000169291	SHE	8.79035	-0.427377	11.6831	0.000630693	0.0124284
ENSG00000160360	GPSM1	-0.819319	6.18442	11.6668	0.000636242	0.0125248
ENSG00000205542	TMSB4X	0.988967	10.3572	11.6626	0.000637676	0.0125401
ENSG00000112276	BVES	1.30503	4.15875	11.6543	0.000640545	0.0125835
ENSG00000164303	ENPP6	6.68274	-2.35057	11.65	0.000642024	0.0125996
ENSG00000276289	KCNE1B	-1.7756	-2.78816	11.6431	0.000644421	0.0126337
ENSG00000198774	RASSF9	2.58207	-0.0337231	11.6357	0.000646989	0.012671
ENSG00000265393	NA	-1.40691	-2.282	11.629	0.000649305	0.0127034
ENSG00000175745	NR2F1	-1.45341	4.0029	11.6094	0.00065618	0.0128247
ENSG00000170271	FAXDC2	-1.24486	4.55396	11.5992	0.000659798	0.0128823
ENSG00000258839	MC1R	-0.995508	2.89816	11.5869	0.000664169	0.0129544
ENSG00000054523	KIF1B	1.10802	6.07202	11.5784	0.00066724	0.013001
ENSG00000100234	TIMP3	-1.26132	10.2591	11.5697	0.000670363	0.0130485
ENSG00000010278	CD9	-2.403	5.43023	11.5666	0.000671469	0.0130567
ENSG00000102098	SCML2	1.20129	1.07773	11.5488	0.000677936	0.0131691
ENSG00000124243	BCAS4	-1.00489	3.98644	11.5339	0.00068339	0.01326
ENSG00000221949	LINC01465	1.38857	-0.448306	11.5322	0.000684005	0.01326
ENSG00000169255	B3GALNT1	1.09585	3.52289	11.5283	0.000685452	0.0132706
ENSG00000118785	SPP1	4.48154	-1.14589	11.527	0.000685944	0.0132706
ENSG00000165655	ZNF503	1.59446	5.4527	11.5156	0.00069014	0.0133383
ENSG00000131941	RHPN2	-1.46223	2.20728	11.5	0.000695974	0.0134374
ENSG00000110318	CEP126	1.38457	2.37608	11.4841	0.000701946	0.0135391
ENSG00000134871	COL4A2	-1.88193	8.58907	11.4813	0.000703003	0.0135457
ENSG00000065150	IPO5	0.749505	8.48563	11.4764	0.000704862	0.0135562
ENSG00000184349	EFNA5	2.22789	2.84847	11.4761	0.000704962	0.0135562
ENSG00000224081	SLC44A3-AS1	-1.33879	0.0185338	11.4721	0.00070648	0.0135717
ENSG00000085871	MGST2	-1.17698	2.45134	11.4689	0.000707703	0.0135751
ENSG00000262655	SPON1	4.4137	3.72002	11.4679	0.00070808	0.0135751
ENSG00000188626	GOLGA8M	-1.45605	-1.09504	11.4641	0.000709544	0.0135886
ENSG00000109061	MYH1	7.46822	-1.66092	11.4623	0.000710208	0.0135886
ENSG00000197457	STMN3	-1.42087	4.36694	11.4572	0.00071216	0.0136123
ENSG00000184220	CMSS1	0.924843	3.37738	11.455	0.000713024	0.0136152
ENSG00000073350	LLGL2	-2.31108	-1.97285	11.451	0.000714564	0.013631
ENSG00000125266	EFNB2	1.57439	5.71378	11.4448	0.000716936	0.0136547
ENSG00000168743	NPNT	4.99157	-1.05518	11.444	0.000717238	0.0136547
ENSG00000006210	CX3CL1	7.37961	-1.7479	11.4106	0.000730244	0.0138876
ENSG00000148484	RSU1	0.657865	7.10701	11.4089	0.000730929	0.0138876
ENSG00000122591	FAM126A	1.18506	6.56269	11.4044	0.000732708	0.0139076
ENSG00000278997	NA	-1.63693	-2.22317	11.3945	0.000736611	0.0139678
ENSG00000124570	SERPINB6	-0.863024	6.78044	11.3858	0.000740075	0.0140068
ENSG00000163132	MSX1	1.51242	4.35449	11.3839	0.000740837	0.0140068
ENSG00000010030	ETV7	-1.82391	0.755188	11.3838	0.00074087	0.0140068
ENSG00000229619	MBNL1-AS1	1.50239	2.84005	11.378	0.00074319	0.0140368
ENSG00000179859	RNF227	-1.21965	2.28811	11.3661	0.00074795	0.0141128
ENSG00000170745	KCNS3	-1.3541	2.27787	11.3607	0.000750163	0.0141405
ENSG00000166823	MESP1	-1.42712	-1.32234	11.3486	0.000755068	0.0142098
ENSG00000151276	MAGI1	1.05085	4.56526	11.3479	0.000755328	0.0142098
ENSG00000137691	CFAP300	1.15008	2.15584	11.3439	0.000756966	0.0142266
ENSG00000116991	SIPA1L2	1.71877	4.8882	11.3166	0.000768152	0.0144227
ENSG00000198185	ZNF334	1.57621	0.933063	11.3141	0.000769201	0.0144282
ENSG00000128923	MINDY2	1.24854	5.20503	11.3034	0.000773634	0.0144971
ENSG00000138772	ANXA3	-1.37628	2.59158	11.2986	0.000775672	0.014521
ENSG00000160307	S100B	7.53861	-1.60254	11.2859	0.000780976	0.014606
ENSG00000154188	ANGPT1	2.10906	4.80028	11.2679	0.000788582	0.0147278
ENSG00000054654	SYNE2	1.3335	3.06917	11.2669	0.000789031	0.0147278
ENSG00000138071	ACTR2	1.07018	8.11643	11.2249	0.00080705	0.0150494
ENSG00000100292	HMOX1	1.63334	7.4462	11.2189	0.000809705	0.0150842
ENSG00000228175	NA	-1.56727	-2.51227	11.1821	0.000825886	0.0153707
ENSG00000165272	AQP3	-2.01565	-0.182483	11.1755	0.000828852	0.0154108
ENSG00000172260	NEGR1	1.23989	5.22105	11.1672	0.000832557	0.0154647
ENSG00000080493	SLC4A4	3.14963	3.07451	11.145	0.000842593	0.0156359
ENSG00000100106	TRIOBP	-0.859415	7.25466	11.1377	0.000845925	0.0156793
ENSG00000077943	ITGA8	1.79571	4.732	11.1362	0.000846576	0.0156793
ENSG00000117228	GBP1	1.43121	5.09886	11.1322	0.000848417	0.0156982
ENSG00000237380	NA	3.11018	1.67188	11.1277	0.000850475	0.015721
ENSG00000168394	TAP1	-0.802526	5.80419	11.1094	0.000858916	0.0158617
ENSG00000141084	RANBP10	-0.751797	4.70548	11.1038	0.000861515	0.0158943
ENSG00000189350	TOGARAM2	-3.30424	-3.04564	11.0979	0.000864237	0.0159292
ENSG00000105664	COMP	3.25183	6.50509	11.0898	0.000868017	0.0159834
ENSG00000234614	NA	-1.59337	-1.84556	11.0822	0.000871583	0.0160336
ENSG00000267303	NA	9.69082	0.434664	11.08	0.00087262	0.0160372
ENSG00000166532	RIMKLB	1.19007	3.96492	11.0747	0.000875137	0.0160561
ENSG00000126860	EVI2A	3.01588	1.23896	11.0719	0.000876478	0.0160561
ENSG00000065054	SLC9A3R2	-0.777241	5.82104	11.0699	0.000877393	0.0160561
ENSG00000119318	RAD23B	0.828425	8.26936	11.0691	0.000877773	0.0160561
ENSG00000147509	RGS20	2.39021	0.679649	11.069	0.000877852	0.0160561
ENSG00000175175	PPM1E	2.84806	-0.519948	11.0538	0.000885045	0.0161722
ENSG00000040275	SPDL1	2.4853	4.49083	11.0394	0.000891976	0.0162832
ENSG00000183439	TRIM61	1.78768	1.69516	11.029	0.000896988	0.0163591
ENSG00000154262	ABCA6	2.02922	2.95393	11.0246	0.000899091	0.0163818
ENSG00000164742	ADCY1	2.72933	1.02588	11.0155	0.000903527	0.016439
ENSG00000067082	KLF6	1.092	6.94823	11.0146	0.000903951	0.016439
ENSG00000267750	NA	-1.71041	-1.87772	11.0079	0.000907259	0.0164755
ENSG00000102317	RBM3	0.80415	7.146	11.0053	0.00090853	0.0164755
ENSG00000132554	RGS22	6.23349	-2.70874	11.0052	0.000908549	0.0164755
ENSG00000106789	CORO2A	-1.70715	1.01131	11.0009	0.000910682	0.0164902
ENSG00000277631	PGM5P3-AS1	-3.89007	-2.51281	11.0001	0.000911083	0.0164902
ENSG00000040531	CTNS	-1.03953	4.76469	10.9945	0.000913846	0.0165245
ENSG00000142910	TINAGL1	-3.24029	4.83272	10.9779	0.000922052	0.0166571
ENSG00000110076	NRXN2	4.27095	1.58636	10.9706	0.000925672	0.0167067
ENSG00000183837	PNMA3	-2.04051	-1.89523	10.9592	0.000931419	0.0167837
ENSG00000161921	CXCL16	-1.54894	2.3454	10.9575	0.000932272	0.0167837
ENSG00000158813	EDA	3.15887	0.430927	10.9569	0.000932582	0.0167837
ENSG00000048052	HDAC9	1.8392	3.88781	10.9551	0.000933451	0.0167837
ENSG00000100027	YPEL1	1.59557	-0.695671	10.9466	0.000937746	0.016845
ENSG00000255330	SOGA3	2.38251	1.65077	10.9237	0.000949436	0.0170386
ENSG00000185386	MAPK11	-0.801009	3.85348	10.921	0.00095081	0.0170386
ENSG00000162426	SLC45A1	-1.12005	1.23617	10.9202	0.000951202	0.0170386
ENSG00000262468	NA	-1.22172	0.309933	10.9177	0.000952495	0.0170458
ENSG00000272668	LOC107985216	-1.76007	1.55475	10.9056	0.000958729	0.0171413
ENSG00000196159	FAT4	1.32835	6.00024	10.9033	0.000959946	0.017147
ENSG00000136518	ACTL6A	0.881327	4.85486	10.8831	0.000970463	0.0173187
ENSG00000103024	NME3	-0.970566	4.5129	10.876	0.000974206	0.0173692
ENSG00000161896	IP6K3	-2.92918	-1.66866	10.8486	0.000988709	0.0176114
ENSG00000175426	PCSK1	3.08007	-0.879261	10.8383	0.000994229	0.0176932
ENSG00000130592	LSP1	4.12308	1.91996	10.835	0.000996003	0.0177083
ENSG00000185306	C12orf56	2.71378	-1.93696	10.824	0.00100193	0.0177971
ENSG00000102572	STK24	-0.608082	6.15482	10.8203	0.00100393	0.017816
ENSG00000167460	TPM4	0.877428	10.2869	10.8184	0.00100497	0.017818
ENSG00000260549	MT1L	-1.76206	0.746006	10.8075	0.00101091	0.0179066
ENSG00000162878	PKDCC	2.20207	4.54167	10.8048	0.00101238	0.017916
ENSG00000117594	HSD11B1	-3.08763	-2.08543	10.7866	0.0010224	0.0180766
ENSG00000108785	NA	-1.25292	-0.410736	10.7783	0.00102696	0.0181404
ENSG00000204314	PRRT1	-1.0595	2.26555	10.7668	0.00103339	0.0182372
ENSG00000224186	C5orf66	-1.32779	1.07423	10.7644	0.00103469	0.0182433
ENSG00000105989	WNT2	-2.51082	5.74424	10.7627	0.00103566	0.0182435
ENSG00000134954	ETS1	0.929351	6.25732	10.7453	0.00104542	0.0183984
ENSG00000197860	SGTB	1.39826	4.47368	10.7429	0.00104683	0.0184062
ENSG00000187796	CARD9	-1.34552	3.14395	10.7374	0.00104995	0.0184441
ENSG00000283787	NA	4.26986	-2.1397	10.7349	0.00105132	0.0184513
ENSG00000135052	GOLM1	0.795334	6.15704	10.719	0.00106041	0.0185938
ENSG00000186665	C17orf58	-0.999275	2.69895	10.7152	0.00106261	0.0186151
ENSG00000233251	LOC100129434	2.85004	1.19632	10.7122	0.00106432	0.0186242
ENSG00000164687	FABP5	1.67058	2.33687	10.7109	0.00106508	0.0186242
ENSG00000125148	MT2A	-1.11262	6.9997	10.7081	0.00106669	0.0186353
ENSG00000182585	EPGN	8.75221	-0.464014	10.7015	0.00107047	0.0186844
ENSG00000196338	NLGN3	-1.22189	-0.603022	10.6957	0.00107383	0.0187097
ENSG00000133937	GSC	3.57134	-0.383434	10.6956	0.00107389	0.0187097
ENSG00000184635	ZNF93	1.64646	0.937205	10.689	0.00107773	0.0187437
ENSG00000158856	DMTN	-1.32925	0.755396	10.6889	0.0010778	0.0187437
ENSG00000124343	XG	2.81582	4.48958	10.6838	0.00108079	0.0187785
ENSG00000152292	SH2D6	-2.41176	-2.89002	10.6749	0.00108601	0.0188522
ENSG00000272320	NA	2.88993	-2.27546	10.6667	0.00109082	0.0189184
ENSG00000257923	CUX1	-0.677983	6.53489	10.663	0.00109302	0.0189394
ENSG00000138111	MFSD13A	-1.44493	1.16986	10.6441	0.00110426	0.0191167
ENSG00000145569	OTULINL	-2.49516	-0.460375	10.6349	0.0011097	0.019192
ENSG00000168621	GDNF	2.46659	3.33828	10.6315	0.00111177	0.019192
ENSG00000155275	TRMT44	-0.823169	3.08617	10.6311	0.00111199	0.019192
ENSG00000138617	PARP16	-0.988547	2.94168	10.6301	0.00111262	0.019192
ENSG00000166033	HTRA1	1.02994	9.56846	10.624	0.0011163	0.019238
ENSG00000286511	NA	2.20405	-0.452419	10.6142	0.00112221	0.0193224
ENSG00000120915	EPHX2	-1.91235	2.64768	10.6081	0.00112596	0.0193695
ENSG00000109686	SH3D19	0.982867	6.37919	10.6041	0.00112836	0.0193933
ENSG00000164292	RHOBTB3	-0.887057	7.29598	10.6004	0.00113066	0.0194154
ENSG00000154358	OBSCN	-1.55202	3.8676	10.597	0.00113273	0.0194334
ENSG00000019549	SNAI2	1.04212	6.76569	10.5953	0.00113374	0.0194334
ENSG00000134046	MBD2	0.634387	5.88416	10.5866	0.0011391	0.0195077
ENSG00000107882	SUFU	-0.689933	4.70039	10.5816	0.00114218	0.019543
ENSG00000120438	TCP1	0.715671	6.87138	10.5791	0.0011437	0.0195515
ENSG00000226742	HSBP1L1	-1.04491	2.92649	10.5714	0.00114852	0.0196163
ENSG00000077454	LRCH4	-0.748317	4.36829	10.5637	0.00115327	0.0196799
ENSG00000183971	NPW	-1.64391	-0.332935	10.5599	0.00115566	0.019703
ENSG00000248690	NA	1.39286	0.3434	10.5538	0.00115948	0.0197504
ENSG00000177189	RPS6KA3	1.06435	5.60492	10.5449	0.00116511	0.0198134
ENSG00000127863	TNFRSF19	2.44041	6.08265	10.5447	0.00116525	0.0198134
ENSG00000231106	NA	4.62099	-0.538377	10.5426	0.00116652	0.0198174
ENSG00000134369	NAV1	0.926404	7.6123	10.5393	0.00116865	0.0198231
ENSG00000229081	NA	-1.87204	-2.23018	10.5388	0.00116894	0.0198231
ENSG00000174738	NR1D2	1.12056	6.04179	10.5361	0.00117066	0.0198348
ENSG00000163013	FBXO41	-1.46914	2.01875	10.5344	0.00117175	0.0198357
ENSG00000131966	ACTR10	0.702456	5.92321	10.5272	0.0011763	0.0198942
ENSG00000234336	NA	-1.29678	-0.952971	10.5256	0.00117729	0.0198942
ENSG00000177464	GPR4	-3.3162	-0.753807	10.5201	0.00118083	0.0199363
ENSG00000162654	GBP4	-1.88819	0.463085	10.5153	0.00118389	0.0199704
ENSG00000121039	RDH10	-2.06874	6.26056	10.5112	0.00118654	0.0199973
ENSG00000137710	RDX	0.991556	6.16958	10.5065	0.00118957	0.0200307
ENSG00000186654	PRR5	-1.2427	4.87283	10.496	0.00119632	0.0201266
ENSG00000250486	FAM218A	1.80023	-0.60159	10.4751	0.00120991	0.0203374
ENSG00000254554	NA	1.55274	-0.205039	10.4718	0.00121212	0.0203567
ENSG00000128683	GAD1	3.0514	0.664968	10.4565	0.00122221	0.020508
ENSG00000101224	CDC25B	-0.883461	6.66575	10.4532	0.0012244	0.0205119
ENSG00000163249	CCNYL1	0.880418	4.96349	10.4529	0.00122459	0.0205119
ENSG00000164022	AIMP1	1.27244	5.39945	10.4442	0.00123037	0.0205907
ENSG00000123091	RNF11	0.735853	7.34156	10.434	0.00123719	0.0206866
ENSG00000198846	TOX	-0.999987	3.48192	10.421	0.00124589	0.0208138
ENSG00000239467	ERICH2	3.0872	0.352175	10.41	0.00125332	0.0209156
ENSG00000111450	STX2	0.643774	5.75035	10.4074	0.00125513	0.0209156
ENSG00000186792	HYAL3	-0.993836	1.67249	10.4072	0.00125527	0.0209156
ENSG00000177757	FAM87B	2.58523	-2.27867	10.4018	0.00125889	0.0209513
ENSG00000241489	NA	-2.19381	3.12659	10.4008	0.0012596	0.0209513
ENSG00000168675	LDLRAD4	3.69884	1.39801	10.3964	0.00126259	0.0209812
ENSG00000008294	SPAG9	1.28046	6.55068	10.3939	0.00126435	0.0209812
ENSG00000000938	FGR	-3.6743	-1.76184	10.3934	0.0012647	0.0209812
ENSG00000175274	TP53I11	-1.3284	7.29136	10.3917	0.00126581	0.0209815
ENSG00000153094	BCL2L11	-1.24778	2.3907	10.3844	0.00127084	0.021038
ENSG00000085117	CD82	-1.19094	4.1586	10.3836	0.00127143	0.021038
ENSG00000111799	COL12A1	1.1386	11.5818	10.3771	0.00127591	0.021094
ENSG00000122861	PLAU	-0.986473	5.34509	10.3671	0.00128282	0.0211899
ENSG00000150687	PRSS23	1.2692	9.02926	10.353	0.00129263	0.0213334
ENSG00000272398	CD24	4.6853	-1.75678	10.3484	0.0012959	0.0213689
ENSG00000158158	CNNM4	-0.827162	3.55287	10.3432	0.00129955	0.0213973
ENSG00000141753	IGFBP4	-0.934584	11.0389	10.3427	0.00129986	0.0213973
ENSG00000134363	FST	1.74694	6.84995	10.3397	0.00130202	0.0214144
ENSG00000189398	OR7E12P	2.10508	-1.54409	10.3333	0.00130649	0.0214694
ENSG00000002745	WNT16	6.88333	2.99662	10.3287	0.00130981	0.0215054
ENSG00000089195	TRMT6	0.970511	3.13061	10.3243	0.00131287	0.0215372
ENSG00000267669	NA	4.49762	1.75956	10.3115	0.00132205	0.0216692
ENSG00000204531	POU5F1	-1.84787	-2.13374	10.3023	0.00132863	0.0217583
ENSG00000124486	USP9X	0.995607	6.94646	10.2997	0.0013305	0.0217702
ENSG00000113494	PRLR	3.92196	2.2543	10.2946	0.0013342	0.0218121
ENSG00000198354	DCAF12L2	4.63702	-1.83178	10.2914	0.00133649	0.0218309
ENSG00000116194	ANGPTL1	1.53932	1.29345	10.285	0.00134119	0.021889
ENSG00000122824	NUDT10	1.98597	0.462345	10.2735	0.00134952	0.0220061
ENSG00000102024	PLS3	1.22704	7.22587	10.2705	0.00135177	0.0220239
ENSG00000204428	LY6G5C	-1.14238	0.71751	10.261	0.00135873	0.0221032
ENSG00000276012	NA	2.69523	-2.60512	10.2607	0.00135895	0.0221032
ENSG00000285569	NA	2.95812	-1.69397	10.2559	0.00136249	0.022142
ENSG00000026297	RNASET2	-1.14711	4.55785	10.2494	0.00136732	0.0222015
ENSG00000196663	TECPR2	-0.59825	5.33859	10.241	0.00137352	0.0222832
ENSG00000225684	FAM225B	3.20077	1.65904	10.2312	0.00138086	0.0223666
ENSG00000197747	S100A10	0.885162	8.40004	10.231	0.001381	0.0223666
ENSG00000171914	TLN2	0.746189	6.3861	10.2253	0.00138526	0.0224166
ENSG00000167315	ACAA2	0.687563	5.78442	10.2202	0.00138912	0.0224361
ENSG00000253293	HOXA10	-0.983522	5.46504	10.2191	0.00138997	0.0224361
ENSG00000272129	NA	1.31173	-0.932291	10.219	0.00138999	0.0224361
ENSG00000183044	ABAT	1.57085	3.26085	10.1985	0.00140554	0.0226679
ENSG00000148219	ASTN2	-1.06438	2.62305	10.1753	0.00142337	0.0229361
ENSG00000165209	STRBP	1.13977	2.42553	10.1713	0.00142642	0.0229658
ENSG00000172889	EGFL7	-1.02715	3.29849	10.1633	0.00143265	0.0230257
ENSG00000165118	C9orf64	1.00001	3.64067	10.1622	0.00143346	0.0230257
ENSG00000206195	DUXAP8	5.58324	-0.350078	10.1619	0.00143376	0.0230257
ENSG00000163749	CCDC158	2.58223	-2.14337	10.1531	0.00144058	0.0231159
ENSG00000082781	ITGB5	0.931852	8.64023	10.1351	0.00145475	0.0233237
ENSG00000265972	TXNIP	-1.36212	8.52572	10.1297	0.00145897	0.0233716
ENSG00000169085	VXN	8.1148	-1.0519	10.1279	0.00146045	0.0233757
ENSG00000126861	OMG	-1.95037	-0.999801	10.1233	0.0014641	0.0234146
ENSG00000174514	MFSD4A	-1.47827	-2.11688	10.113	0.00147226	0.0235046
ENSG00000117143	UAP1	1.44052	6.24597	10.113	0.00147228	0.0235046
ENSG00000131459	GFPT2	1.03169	4.91473	10.1116	0.00147342	0.0235046
ENSG00000076356	PLXNA2	-1.09146	3.62043	10.0962	0.00148574	0.0236814
ENSG00000277161	PIGW	1.02102	2.50328	10.0808	0.00149822	0.0238604
ENSG00000279133	NA	2.05863	-2.09257	10.0693	0.00150758	0.0239837
ENSG00000148680	HTR7	2.73806	-0.638769	10.0675	0.00150907	0.0239837
ENSG00000272695	GAS6-DT	0.981531	3.99815	10.0667	0.00150974	0.0239837
ENSG00000180806	HOXC9	3.27493	3.22297	10.0647	0.00151137	0.0239897
ENSG00000203808	BVES-AS1	1.40778	-1.129	10.0598	0.00151538	0.0240333
ENSG00000136628	EPRS1	0.83079	7.38507	10.0463	0.00152657	0.0241908
ENSG00000269378	NA	1.2142	4.9637	10.0341	0.00153671	0.0243312
ENSG00000237232	ZNF295-AS1	2.32043	-0.795538	10.0247	0.00154457	0.0244179
ENSG00000173805	HAP1	-1.73499	-2.43088	10.0245	0.00154474	0.0244179
ENSG00000228649	SNHG26	1.49933	2.31266	10.0223	0.00154659	0.0244268
ENSG00000287632	NA	3.16635	-2.92407	10.0118	0.00155543	0.0245463
ENSG00000125726	CD70	9.48569	0.243662	9.99988	0.0015655	0.0246848
ENSG00000275874	PICSAR	8.27631	-0.919783	9.99461	0.00156999	0.0247303
ENSG00000163083	INHBB	3.03419	4.13578	9.99345	0.00157098	0.0247303
ENSG00000183963	SMTN	1.08502	6.40073	9.99165	0.00157251	0.0247341
ENSG00000158806	NPM2	-2.36923	-1.8598	9.98948	0.00157437	0.0247429
ENSG00000125505	MBOAT7	-0.586908	6.42499	9.96348	0.00159676	0.0250741
ENSG00000121310	ECHDC2	-0.693121	4.26977	9.96056	0.0015993	0.0250933
ENSG00000159164	SV2A	-0.606533	4.70537	9.94742	0.00161075	0.025233
ENSG00000012232	EXTL3	-0.720028	6.57029	9.94731	0.00161084	0.025233
ENSG00000124795	DEK	1.6262	6.64453	9.94077	0.00161658	0.0253021
ENSG00000077585	GPR137B	-0.684643	4.18662	9.92314	0.00163214	0.0255247
ENSG00000247416	LOC101928847	3.28484	-2.51106	9.92159	0.00163351	0.0255253
ENSG00000147010	SH3KBP1	0.801912	6.17976	9.91684	0.00163773	0.0255543
ENSG00000164099	PRSS12	-0.78624	6.76662	9.91649	0.00163804	0.0255543
ENSG00000237943	PRKCQ-AS1	-2.30836	-1.07057	9.91458	0.00163974	0.0255599
ENSG00000167972	ABCA3	-1.65962	1.94996	9.8998	0.00165297	0.0257451
ENSG00000164930	FZD6	1.54901	4.71582	9.89253	0.00165951	0.0258259
ENSG00000066583	ISOC1	-0.865462	2.73147	9.87783	0.00167282	0.0260118
ENSG00000123685	BATF3	-1.53868	-0.0787057	9.8724	0.00167776	0.0260674
ENSG00000141401	IMPA2	-0.965988	3.90774	9.86365	0.00168577	0.0261705
ENSG00000258498	DIO3OS	-4.79797	-1.80319	9.85848	0.00169051	0.026207
ENSG00000100625	SIX4	-1.15806	3.61758	9.85809	0.00169086	0.026207
ENSG00000234289	H2BS1	-0.990526	-1.41127	9.85402	0.00169461	0.0262437
ENSG00000138379	MSTN	3.74064	-0.0260035	9.85244	0.00169607	0.0262451
ENSG00000010017	RANBP9	0.562358	6.00713	9.8463	0.00170174	0.0263115
ENSG00000100867	DHRS2	-2.52998	-2.13295	9.83975	0.00170781	0.026384
ENSG00000104368	PLAT	-0.990686	5.2535	9.83645	0.00171088	0.0264002
ENSG00000196371	FUT4	0.728219	3.61915	9.83464	0.00171255	0.0264002
ENSG00000185774	KCNIP4	6.32459	-2.63369	9.83416	0.00171301	0.0264002
ENSG00000125430	HS3ST3B1	1.02995	4.46624	9.83203	0.00171499	0.0264095
ENSG00000170498	KISS1	-3.57078	-1.52193	9.8117	0.00173406	0.0266815
ENSG00000038532	CLEC16A	-0.622401	4.95078	9.79565	0.00174925	0.0268937
ENSG00000140030	GPR65	2.71148	-2.20812	9.76421	0.00177942	0.0273355
ENSG00000228887	EEF1DP1	-1.72984	-2.3266	9.76216	0.00178141	0.0273372
ENSG00000121350	PYROXD1	1.11853	3.59354	9.76114	0.0017824	0.0273372
ENSG00000176595	KBTBD11	2.16286	3.42589	9.75916	0.00178432	0.0273447
ENSG00000184058	TBX1	4.41619	3.04902	9.75691	0.0017865	0.0273447
ENSG00000189134	NKAPL	1.51844	-0.18125	9.75621	0.00178718	0.0273447
ENSG00000165475	CRYL1	-1.02321	3.7969	9.7489	0.0017943	0.0274317
ENSG00000169826	CSGALNACT2	0.845401	5.22938	9.74722	0.00179594	0.0274348
ENSG00000105559	PLEKHA4	-0.981442	5.16988	9.7417	0.00180134	0.0274953
ENSG00000241741	RPL7AP30	-1.24837	-0.0245149	9.73948	0.00180352	0.0275066
ENSG00000179195	ZNF664	0.76259	6.25423	9.7351	0.00180782	0.0275501
ENSG00000151136	BTBD11	2.84732	-1.01815	9.73039	0.00181246	0.0275989
ENSG00000169758	TMEM266	-1.666	-1.03295	9.72598	0.00181681	0.027643
ENSG00000166444	DENND2B	-0.890184	6.58059	9.72207	0.00182069	0.0276799
ENSG00000137727	ARHGAP20	-1.42565	2.67431	9.71921	0.00182352	0.0277009
ENSG00000260293	NA	-1.05469	-0.653319	9.71563	0.00182708	0.0277329
ENSG00000256500	NA	3.46616	1.22751	9.70592	0.00183675	0.0278576
ENSG00000006451	RALA	0.877318	5.96651	9.69979	0.00184289	0.0279285
ENSG00000064300	NGFR	7.31946	2.28262	9.68423	0.00185856	0.0281437
ENSG00000180332	KCTD4	2.98773	0.404575	9.6792	0.00186366	0.0281986
ENSG00000168385	SEPTIN2	0.861063	8.76429	9.66281	0.00188036	0.0284072
ENSG00000185345	PRKN	1.79674	0.759431	9.66275	0.00188042	0.0284072
ENSG00000184232	OAF	-1.46433	6.46568	9.65991	0.00188333	0.0284287
ENSG00000112210	RAB23	0.938933	5.6382	9.65316	0.00189026	0.0284937
ENSG00000231231	NA	3.58442	-2.68442	9.65281	0.00189063	0.0284937
ENSG00000235505	CASP4LP	1.96487	-0.633915	9.64017	0.00190367	0.0286677
ENSG00000229533	NA	6.15677	-2.75731	9.63393	0.00191016	0.0287388
ENSG00000132623	ANKEF1	1.73057	0.887844	9.63273	0.00191141	0.0287388
ENSG00000133935	ERG28	-0.624505	5.09302	9.62806	0.00191626	0.0287668
ENSG00000103449	SALL1	-1.76648	3.49181	9.62805	0.00191628	0.0287668
ENSG00000121989	ACVR2A	1.80575	4.33805	9.62121	0.00192343	0.0288515
ENSG00000180628	PCGF5	1.07263	5.38798	9.61023	0.00193496	0.0290016
ENSG00000137726	FXYD6	7.4602	-1.67145	9.60423	0.0019413	0.0290738
ENSG00000129214	SHBG	-1.31377	-0.268229	9.59677	0.0019492	0.0291692
ENSG00000204642	HLA-F	-1.75153	2.36711	9.59194	0.00195433	0.0292232
ENSG00000198825	INPP5F	0.92734	3.94564	9.57798	0.00196925	0.0294231
ENSG00000230183	NA	1.92549	-0.759021	9.57325	0.00197433	0.029476
ENSG00000026950	BTN3A1	-0.700599	5.04348	9.57054	0.00197725	0.0294965
ENSG00000162745	OLFML2B	1.57841	5.7633	9.56898	0.00197893	0.0294986
ENSG00000049449	RCN1	0.763445	8.72541	9.56552	0.00198266	0.029522
ENSG00000266256	LINC00908	-1.91852	1.0976	9.56465	0.0019836	0.029522
ENSG00000162929	KIAA1841	1.46077	3.09151	9.55903	0.00198968	0.0295896
ENSG00000267480	NA	-1.37779	-1.80154	9.55735	0.0019915	0.0295936
ENSG00000151651	ADAM8	-1.24913	-0.337159	9.54834	0.0020013	0.0297161
ENSG00000253953	PCDHGB4	-1.21386	4.58743	9.53396	0.00201704	0.0299199
ENSG00000181097	NA	-1.10514	-0.975763	9.53207	0.00201913	0.0299199
ENSG00000236829	RPL23AP5	-1.63079	-1.44121	9.53151	0.00201973	0.0299199
ENSG00000153162	BMP6	3.07526	2.31714	9.52443	0.00202755	0.0300124
ENSG00000161328	LRRC56	-1.25368	1.05759	9.49501	0.00206031	0.0304706
ENSG00000131873	CHSY1	0.826469	5.27552	9.49378	0.00206169	0.0304706
ENSG00000128482	RNF112	1.89366	2.17965	9.48815	0.00206803	0.0305407
ENSG00000006704	GTF2IRD1	-0.859	4.43729	9.48345	0.00207334	0.0305953
ENSG00000263528	IKBKE	-0.707748	3.6875	9.48051	0.00207666	0.0306208
ENSG00000254389	RHPN1-AS1	-1.48465	-2.59416	9.47261	0.00208563	0.0307292
ENSG00000214193	SH3D21	-0.955362	4.72387	9.45549	0.00210518	0.0309934
ENSG00000104154	SLC30A4	-1.08838	3.3334	9.45326	0.00210774	0.0310072
ENSG00000144635	DYNC1LI1	0.729652	5.24375	9.43648	0.00212712	0.0312682
ENSG00000165194	PCDH19	4.10811	0.214976	9.42581	0.00213953	0.0314064
ENSG00000265118	NA	6.84879	-2.18751	9.42556	0.00213982	0.0314064
ENSG00000170962	PDGFD	2.1534	5.77389	9.41848	0.00214809	0.0314837
ENSG00000119865	CNRIP1	-0.636072	5.30169	9.41824	0.00214838	0.0314837
ENSG00000173674	EIF1AX	1.17058	6.12897	9.41511	0.00215205	0.0315133
ENSG00000132603	NIP7	0.6458	4.51413	9.40973	0.00215837	0.0315817
ENSG00000100095	SEZ6L	4.84591	0.492832	9.4053	0.00216359	0.0316338
ENSG00000111276	CDKN1B	-0.684813	4.89115	9.39499	0.00217579	0.0317879
ENSG00000256061	DNAAF4	1.26054	0.57999	9.38533	0.00218728	0.0319313
ENSG00000166450	PRTG	-3.14665	-0.200774	9.37126	0.00220414	0.0321319
ENSG00000205403	CFI	-3.09358	1.1773	9.37105	0.00220439	0.0321319
ENSG00000172061	LRRC15	2.15341	7.41836	9.3575	0.00222075	0.0323458
ENSG00000175264	CHST1	3.93127	-2.42216	9.35036	0.00222942	0.0324472
ENSG00000198933	TBKBP1	-0.800079	4.46206	9.34221	0.00223935	0.0325647
ENSG00000228536	NA	3.43496	-1.20949	9.33957	0.00224258	0.0325647
ENSG00000167100	SAMD14	-1.02357	4.12992	9.33955	0.00224261	0.0325647
ENSG00000259426	LOC145694	1.23776	2.28167	9.32754	0.00225735	0.0327539
ENSG00000137501	SYTL2	1.97252	4.71479	9.32369	0.0022621	0.0327978
ENSG00000234362	LINC01914	3.61744	-2.55371	9.32217	0.00226397	0.0328001
ENSG00000187479	C11orf96	2.98302	3.27055	9.31794	0.00226921	0.0328511
ENSG00000180448	ARHGAP45	-1.07679	2.75494	9.31466	0.00227327	0.0328849
ENSG00000104888	SLC17A7	2.15145	-0.974094	9.31171	0.00227694	0.0329131
ENSG00000103269	RHBDL1	-1.19965	0.285392	9.29859	0.00229331	0.0331246
ENSG00000173221	GLRX	-1.14465	4.89859	9.29696	0.00229534	0.0331261
ENSG00000137269	LRRC1	-0.9946	1.62602	9.29574	0.00229688	0.0331261
ENSG00000274559	LOC102724334	-0.990703	-1.46922	9.29372	0.00229941	0.0331376
ENSG00000171435	KSR2	3.18891	-2.59576	9.29219	0.00230132	0.0331401
ENSG00000122641	INHBA	2.94586	5.53349	9.28365	0.00231209	0.03327
ENSG00000261997	NA	2.02324	-2.54365	9.28088	0.00231558	0.0332952
ENSG00000112367	FIG4	0.724038	4.11037	9.27466	0.00232346	0.0333833
ENSG00000067955	CBFB	0.897012	5.18853	9.2723	0.00232645	0.0334012
ENSG00000050730	TNIP3	2.38	0.436287	9.26895	0.00233072	0.0334373
ENSG00000120675	DNAJC15	1.13373	4.92663	9.266	0.00233447	0.033466
ENSG00000086696	HSD17B2	-5.16226	0.797998	9.25853	0.00234401	0.0335666
ENSG00000117461	PIK3R3	-1.55636	2.89146	9.25718	0.00234574	0.0335666
ENSG00000174032	SLC25A30	1.19778	4.03853	9.25638	0.00234676	0.0335666
ENSG00000272762	NA	6.51462	-2.4796	9.25353	0.00235042	0.0335938
ENSG00000253764	LOC101928058	2.96873	-2.65402	9.25158	0.00235293	0.0336044
ENSG00000107281	NPDC1	-0.819053	6.15342	9.24984	0.00235516	0.0336112
ENSG00000165097	KDM1B	0.799259	4.36583	9.23961	0.00236836	0.033756
ENSG00000210151	MIR12136	-0.712177	5.55074	9.23923	0.00236885	0.033756
ENSG00000186847	KRT14	7.26839	1.76757	9.23554	0.00237362	0.0337988
ENSG00000103942	HOMER2	1.59606	2.16781	9.23174	0.00237855	0.0338317
ENSG00000085511	MAP3K4	0.842834	4.52211	9.23104	0.00237947	0.0338317
ENSG00000235568	NFAM1	-4.13262	-2.48196	9.22609	0.0023859	0.0338883
ENSG00000278530	CHMP1B2P	5.79171	-3.03868	9.22525	0.002387	0.0338883
ENSG00000051523	CYBA	-0.901018	5.99071	9.21908	0.00239506	0.0339775
ENSG00000112081	SRSF3	0.765503	6.96337	9.21719	0.00239753	0.0339873
ENSG00000128604	IRF5	-3.40789	-2.33657	9.21449	0.00240107	0.0340122
ENSG00000122696	SLC25A51	0.694171	3.61932	9.20817	0.00240937	0.0341045
ENSG00000255471	NA	-1.70845	0.210038	9.20494	0.00241362	0.0341394
ENSG00000092096	SLC22A17	-0.722441	4.63863	9.20284	0.0024164	0.0341533
ENSG00000057657	PRDM1	-1.68692	3.42227	9.19899	0.00242149	0.034177
ENSG00000125851	PCSK2	4.99997	-0.434271	9.19788	0.00242295	0.034177
ENSG00000127328	RAB3IP	1.53535	0.566237	9.19751	0.00242344	0.034177
ENSG00000231728	NA	2.36882	-2.89829	9.19561	0.00242596	0.0341872
ENSG00000275216	NA	5.54735	-1.59563	9.18969	0.00243382	0.0342728
ENSG00000164107	HAND2	3.09762	3.28993	9.18648	0.00243809	0.0342938
ENSG00000134313	KIDINS220	0.932349	6.16236	9.18587	0.00243891	0.0342938
ENSG00000248801	C8orf34-AS1	5.02182	-0.821215	9.18156	0.00244465	0.0343492
ENSG00000205581	HMGN1	0.651164	6.6094	9.17981	0.002447	0.0343569
ENSG00000166793	YPEL4	-1.42491	0.75399	9.17383	0.002455	0.0344439
ENSG00000164106	SCRG1	6.01467	1.78987	9.16552	0.00246618	0.0345754
ENSG00000167311	ART5	-2.37268	-1.40399	9.15979	0.00247391	0.0346583
ENSG00000255967	NA	4.48914	-1.93609	9.15384	0.00248197	0.0347458
ENSG00000182103	FAM181B	6.52314	-2.48389	9.15207	0.00248437	0.0347538
ENSG00000188385	JAKMIP3	-1.31968	0.150742	9.14566	0.00249308	0.0348502
ENSG00000269486	NA	1.42615	-0.433779	9.14352	0.002496	0.0348655
ENSG00000231205	NA	1.1985	1.02557	9.14156	0.00249868	0.0348774
ENSG00000258376	NA	-1.17163	0.613314	9.13859	0.00250274	0.0349085
ENSG00000180340	FZD2	-0.933224	6.13852	9.12733	0.00251819	0.0350854
ENSG00000175489	LRRC25	-3.26504	-1.23863	9.12668	0.00251909	0.0350854
ENSG00000284691	NA	-1.24059	2.78671	9.12189	0.00252569	0.0351275
ENSG00000130045	NXNL2	-1.25658	0.364071	9.12037	0.00252779	0.0351275
ENSG00000174325	NA	2.66104	-1.06582	9.11952	0.00252896	0.0351275
ENSG00000197601	FAR1	1.35814	5.36168	9.11915	0.00252948	0.0351275
ENSG00000213963	LOC100130691	1.13266	0.807283	9.1122	0.0025391	0.0352155
ENSG00000164647	STEAP1	1.52659	4.3059	9.11191	0.0025395	0.0352155
ENSG00000164764	SBSPON	-2.74732	1.81951	9.10803	0.0025449	0.0352648
ENSG00000085741	WNT11	-2.07126	2.2933	9.10008	0.00255598	0.0353711
ENSG00000197301	HMGA2-AS1	1.9798	0.184808	9.09748	0.00255962	0.0353711
ENSG00000198682	PAPSS2	-1.09957	6.89781	9.09729	0.00255989	0.0353711
ENSG00000253669	NA	-1.32397	0.254563	9.09722	0.00255998	0.0353711
ENSG00000253250	C8orf88	1.17554	1.92223	9.09133	0.00256824	0.0354596
ENSG00000131400	NAPSA	-1.62423	-1.7344	9.08833	0.00257246	0.0354921
ENSG00000102575	ACP5	-2.42338	1.20328	9.07789	0.00258718	0.0356695
ENSG00000145817	YIPF5	0.795133	6.72968	9.06848	0.00260054	0.0358277
ENSG00000260001	TGFBR3L	-1.08903	1.3182	9.06691	0.00260276	0.0358289
ENSG00000154258	ABCA9	1.83106	2.7186	9.06578	0.00260437	0.0358289
ENSG00000172954	LCLAT1	0.911999	3.88562	9.06346	0.00260769	0.0358411
ENSG00000090661	CERS4	-2.74897	2.34807	9.06252	0.00260902	0.0358411
ENSG00000164251	F2RL1	-2.02473	-0.0156234	9.05977	0.00261295	0.0358694
ENSG00000215481	NA	-1.06604	-0.647708	9.04377	0.00263591	0.0361585
ENSG00000125249	RAP2A	0.919129	4.69685	9.0271	0.00266007	0.0364637
ENSG00000081051	AFP	3.14786	-1.89588	9.01652	0.00267551	0.0366491
ENSG00000188763	FZD9	-1.05088	-1.09385	9.01386	0.0026794	0.036676
ENSG00000163032	VSNL1	6.8497	-2.19417	9.01123	0.00268326	0.0367026
ENSG00000145348	TBCK	0.827213	5.26434	9.00433	0.00269341	0.0368151
ENSG00000213983	AP1G2	-0.829441	3.17361	9.00165	0.00269736	0.0368427
ENSG00000275074	NUDT18	-0.932915	3.74187	8.99833	0.00270226	0.0368833
ENSG00000123124	WWP1	1.09437	4.52259	8.99235	0.00271112	0.0369777
ENSG00000067141	NEO1	1.09884	5.48613	8.98865	0.00271661	0.0370262
ENSG00000182809	CRIP2	1.711	5.10963	8.9855	0.00272131	0.0370637
ENSG00000185499	MUC1	-1.02101	3.47974	8.98386	0.00272375	0.0370654
ENSG00000237125	HAND2-AS1	3.93822	3.07612	8.98281	0.00272531	0.0370654
ENSG00000167363	FN3K	-1.21415	2.53655	8.98063	0.00272856	0.0370832
ENSG00000140022	STON2	3.09854	0.303549	8.97069	0.00274345	0.037259
ENSG00000236467	KCNMA1-AS1	2.24508	-2.73359	8.96859	0.00274661	0.0372754
ENSG00000267774	NA	2.36778	0.514614	8.96101	0.00275802	0.0374037
ENSG00000136478	TEX2	-0.655855	5.77258	8.95808	0.00276245	0.0374372
ENSG00000124226	RNF114	-0.543186	5.98112	8.94148	0.00278766	0.0377373
ENSG00000183092	BEGAIN	-1.87431	-2.47232	8.9409	0.00278855	0.0377373
ENSG00000258667	HIF1A-AS3	1.79229	-2.10028	8.93077	0.00280407	0.0379204
ENSG00000176920	FUT2	-0.964346	-1.15018	8.92746	0.00280914	0.0379622
ENSG00000233836	NA	-2.68002	-2.28948	8.92197	0.0028176	0.0380496
ENSG00000261308	FIGNL2	1.91958	-0.529236	8.91634	0.0028263	0.038132
ENSG00000120549	KIAA1217	1.97945	4.06959	8.91544	0.0028277	0.038132
ENSG00000183833	CFAP91	6.0417	-2.86007	8.9084	0.00283862	0.0382235
ENSG00000143196	DPT	4.22472	7.43956	8.90761	0.00283985	0.0382235
ENSG00000205476	CCDC85C	-0.903075	4.64924	8.9072	0.00284049	0.0382235
ENSG00000013016	EHD3	-1.41768	6.40962	8.8939	0.00286125	0.0384758
ENSG00000136514	RTP4	-1.66925	0.473482	8.87564	0.00289002	0.038828
ENSG00000255248	MIR100HG	0.839389	6.74895	8.87469	0.00289151	0.038828
ENSG00000152689	RASGRP3	2.66543	1.38822	8.87179	0.00289612	0.0388625
ENSG00000108830	RND2	-1.61447	1.3332	8.8646	0.00290754	0.0389883
ENSG00000185972	CCIN	1.24466	0.692565	8.8597	0.00291536	0.0390658
ENSG00000214870	LOC441204	5.71839	-3.10181	8.85783	0.00291834	0.0390784
ENSG00000128709	HOXD9	2.24045	1.54238	8.8558	0.0029216	0.0390945
ENSG00000095380	NANS	-0.708201	5.48574	8.85323	0.00292571	0.0391222
ENSG00000196639	HRH1	-0.78729	4.41279	8.83258	0.002959	0.0395396
ENSG00000180730	SHISA2	5.9706	-2.90766	8.8271	0.00296789	0.0396307
ENSG00000161243	FBXO27	-1.11906	2.52197	8.82193	0.00297632	0.0397155
ENSG00000196787	H2AC11	-1.02098	0.67843	8.81724	0.00298397	0.0397898
ENSG00000183250	LINC01547	1.30859	2.34881	8.81536	0.00298705	0.0397995
ENSG00000189367	KIAA0408	2.59952	-0.94898	8.81425	0.00298887	0.0397995
ENSG00000119714	GPR68	2.14192	3.30979	8.80935	0.00299692	0.0398345
ENSG00000183036	PCP4	7.2811	-1.84606	8.80861	0.00299812	0.0398345
ENSG00000160570	DEDD2	-0.78445	4.07367	8.80541	0.00300339	0.0398345
ENSG00000273419	NA	-1.29648	-2.49102	8.80524	0.00300366	0.0398345
ENSG00000089163	SIRT4	-1.12662	0.382042	8.804	0.00300571	0.0398345
ENSG00000157152	SYN2	-1.80519	-2.14324	8.80383	0.00300599	0.0398345
ENSG00000130595	TNNT3	7.94632	-1.23273	8.80376	0.0030061	0.0398345
ENSG00000105866	SP4	1.14199	2.03267	8.80026	0.00301187	0.0398832
ENSG00000171316	CHD7	1.71782	-0.558258	8.7933	0.00302339	0.0400081
ENSG00000080822	CLDND1	0.841705	5.1447	8.79127	0.00302675	0.0400136
ENSG00000153250	RBMS1	0.773372	6.9277	8.79052	0.003028	0.0400136
ENSG00000100629	CEP128	1.93969	0.865973	8.78665	0.00303443	0.0400525
ENSG00000064547	LPAR2	-1.20656	0.832272	8.78623	0.00303514	0.0400525
ENSG00000266302	NA	3.3011	2.30782	8.7749	0.00305403	0.040274
ENSG00000189108	IL1RAPL2	5.80778	-3.05302	8.77207	0.00305879	0.0403089
ENSG00000174721	FGFBP3	1.50624	-0.195712	8.76924	0.00306354	0.0403436
ENSG00000134326	CMPK2	-1.75117	-0.826902	8.7625	0.00307487	0.040465
ENSG00000115504	EHBP1	1.05379	6.84593	8.7612	0.00307706	0.0404659
ENSG00000099968	BCL2L13	-0.648814	6.14316	8.75689	0.00308435	0.0405338
ENSG00000158352	SHROOM4	1.45716	1.6412	8.75243	0.00309189	0.0405924
ENSG00000185046	ANKS1B	2.31902	-2.51466	8.75174	0.00309306	0.0405924
ENSG00000104936	DMPK	-0.656266	6.08392	8.74544	0.00310377	0.040705
ENSG00000185924	RTN4RL1	2.17262	2.20822	8.7411	0.00311117	0.0407741
ENSG00000136045	PWP1	0.658159	5.67657	8.71697	0.00315262	0.041289
ENSG00000164096	C4orf3	0.718644	6.74755	8.70144	0.00317959	0.0416136
ENSG00000226757	PP12613	2.83355	-2.78403	8.69819	0.00318526	0.041648
ENSG00000008516	MMP25	-1.53099	-1.4522	8.69744	0.00318658	0.041648
ENSG00000237484	LINC01684	2.83376	-2.49825	8.69267	0.00319492	0.0417285
ENSG00000286039	NA	1.81729	1.88648	8.68821	0.00320275	0.0418021
ENSG00000068305	MEF2A	0.802973	5.48009	8.68471	0.0032089	0.0418538
ENSG00000145685	LHFPL2	1.04218	5.51374	8.66831	0.00323792	0.0421552
ENSG00000166750	SLFN5	0.765625	6.83521	8.66598	0.00324206	0.0421552
ENSG00000145901	TNIP1	-0.755871	6.90964	8.66597	0.00324207	0.0421552
ENSG00000109472	CPE	2.24995	6.01896	8.66564	0.00324265	0.0421552
ENSG00000111262	KCNA1	7.40366	-1.72219	8.66542	0.00324305	0.0421552
ENSG00000132003	ZSWIM4	-1.35007	3.79349	8.65855	0.0032553	0.0422857
ENSG00000285035	NA	4.01557	-2.95311	8.65418	0.00326312	0.0423584
ENSG00000249669	NA	1.23012	3.77886	8.64991	0.00327078	0.042429
ENSG00000067113	PLPP1	1.09418	5.82191	8.63989	0.00328882	0.0426341
ENSG00000116161	CACYBP	0.78158	5.38002	8.62317	0.00331913	0.0429746
ENSG00000185621	LMLN	1.14906	3.08348	8.62292	0.00331959	0.0429746
ENSG00000269473	NA	-0.989645	-1.38809	8.61901	0.00332672	0.0430377
ENSG00000100003	SEC14L2	-0.717975	3.2859	8.61208	0.00333941	0.0431726
ENSG00000235770	LINC00607	1.90832	0.617322	8.60815	0.00334661	0.0432087
ENSG00000196284	SUPT3H	0.931353	2.39502	8.6081	0.00334672	0.0432087
ENSG00000102743	SLC25A15	0.733217	3.86623	8.60131	0.00335921	0.0433406
ENSG00000105696	TMEM59L	-1.35455	1.81758	8.59828	0.00336481	0.0433786
ENSG00000136856	SLC2A8	-0.857185	2.89871	8.59726	0.00336669	0.0433786
ENSG00000181449	SOX2	6.52915	-2.47768	8.58973	0.00338064	0.0435289
ENSG00000106003	LFNG	1.95682	3.92604	8.58567	0.00338819	0.0435385
ENSG00000188042	ARL4C	2.23873	5.78343	8.58442	0.00339052	0.0435385
ENSG00000173531	MST1	-1.01854	1.98126	8.58342	0.00339238	0.0435385
ENSG00000118260	CREB1	0.868871	5.11128	8.58341	0.0033924	0.0435385
ENSG00000237234	NA	2.48369	-2.06401	8.5832	0.00339279	0.0435385
ENSG00000222019	URAHP	-1.33192	-1.17659	8.57307	0.00341172	0.0437521
ENSG00000123612	ACVR1C	2.75579	0.130816	8.56845	0.00342038	0.0438336
ENSG00000228288	PCAT6	-1.16307	0.685854	8.55504	0.00344566	0.0441281
ENSG00000221988	PPT2	-0.657693	3.69769	8.55228	0.0034509	0.0441655
ENSG00000279948	NA	1.3846	-1.51057	8.55019	0.00345487	0.0441867
ENSG00000179909	ZNF154	1.07757	2.39455	8.54883	0.00345744	0.0441899
ENSG00000182118	FAM89A	-1.12489	1.89581	8.53975	0.00347474	0.0443813
ENSG00000249042	NA	-1.03416	0.340806	8.53826	0.00347758	0.0443879
ENSG00000090674	MCOLN1	-0.938408	4.91608	8.52807	0.0034971	0.0445832
ENSG00000178996	SNX18	0.737491	6.73304	8.52784	0.00349755	0.0445832
ENSG00000111816	FRK	2.28139	-0.626759	8.52643	0.00350025	0.0445879
ENSG00000164924	YWHAZ	0.846527	8.81929	8.5147	0.0035229	0.0448465
ENSG00000154928	EPHB1	2.43841	1.19123	8.5127	0.00352677	0.0448659
ENSG00000100644	HIF1A	1.05818	8.48514	8.50629	0.00353922	0.0449942
ENSG00000259577	NA	-1.18995	-1.51031	8.50419	0.0035433	0.0450161
ENSG00000078140	UBE2K	0.650932	5.79471	8.5002	0.00355107	0.0450477
ENSG00000059122	FLYWCH1	-0.714236	5.82399	8.49981	0.00355183	0.0450477
ENSG00000109667	SLC2A9	-1.32942	1.39613	8.49928	0.00355286	0.0450477
ENSG00000182667	NTM	1.76514	3.7392	8.49463	0.00356196	0.0451331
ENSG00000139970	RTN1	2.74372	-1.21309	8.4913	0.00356848	0.0451858
ENSG00000105948	TTC26	0.761742	3.08318	8.48708	0.00357677	0.0452607
ENSG00000138411	HECW2	1.54416	3.47131	8.47568	0.00359925	0.045515
ENSG00000109814	UGDH	0.825648	6.12678	8.45872	0.00363297	0.0458829
ENSG00000092020	PPP2R3C	1.01686	4.05953	8.45863	0.00363315	0.0458829
ENSG00000108469	RECQL5	-0.673257	4.05419	8.45489	0.00364064	0.0459471
ENSG00000007516	BAIAP3	-1.12343	-0.999305	8.44599	0.00365849	0.0460607
ENSG00000117724	CENPF	3.0833	4.81435	8.44591	0.00365866	0.0460607
ENSG00000174233	ADCY6	-0.500848	5.98451	8.44585	0.00365878	0.0460607
ENSG00000136878	USP20	-0.676451	4.72431	8.4456	0.00365928	0.0460607
ENSG00000172901	LVRN	1.94893	-1.66549	8.42931	0.00369221	0.0464445
ENSG00000134317	GRHL1	-1.5682	0.403152	8.42576	0.00369943	0.0465047
ENSG00000105649	RAB3A	-0.984288	0.322613	8.42302	0.00370499	0.046544
ENSG00000164188	RANBP3L	7.05572	-2.01131	8.41643	0.00371844	0.0466822
ENSG00000151881	TMEM267	0.9103	3.63331	8.4141	0.00372322	0.0467092
ENSG00000176903	PNMA1	0.643451	5.8353	8.41299	0.00372549	0.0467092
ENSG00000065534	MYLK	-1.29639	8.7461	8.40879	0.0037341	0.046781
ENSG00000274290	H2BC6	-1.80668	-2.47126	8.40782	0.00373611	0.046781
ENSG00000279400	NA	2.3917	-1.66892	8.40299	0.00374605	0.0468747
ENSG00000170571	EMB	3.19256	2.08247	8.39713	0.00375813	0.0469526
ENSG00000139233	LLPH	0.754916	4.16173	8.39705	0.0037583	0.0469526
ENSG00000164509	IL31RA	2.23468	-0.53792	8.3964	0.00375965	0.0469526
ENSG00000107937	GTPBP4	0.687261	5.499	8.3939	0.00376482	0.0469864
ENSG00000183580	FBXL7	-0.823289	5.84486	8.38977	0.00377339	0.0470626
ENSG00000282057	NA	1.34321	1.27456	8.3813	0.00379101	0.0472515
ENSG00000181852	RNF41	-0.939898	6.76245	8.37654	0.00380095	0.0473445
ENSG00000163870	TPRA1	-0.749089	5.81145	8.3716	0.0038113	0.0474425
ENSG00000158258	CLSTN2	-2.67705	0.997142	8.36456	0.00382609	0.0475955
ENSG00000152760	TCTEX1D1	1.8957	0.620571	8.36257	0.00383028	0.0476167
ENSG00000237356	NA	-1.34594	-1.58139	8.36123	0.00383312	0.047621
ENSG00000162704	ARPC5	0.808673	7.61017	8.35915	0.00383749	0.0476443
ENSG00000078053	AMPH	1.03386	4.0633	8.35403	0.00384834	0.0477479
ENSG00000130270	ATP8B3	-1.1532	1.31293	8.34131	0.00387536	0.048052
ENSG00000112559	MDFI	5.05878	1.32721	8.33985	0.00387847	0.0480593
ENSG00000175984	DENND2C	1.21129	1.86095	8.3341	0.00389078	0.0481805
ENSG00000005059	MCUB	0.84571	4.08354	8.33183	0.00389564	0.0482095
ENSG00000104490	NCALD	1.45001	2.63716	8.32296	0.00391471	0.0483933
ENSG00000117069	ST6GALNAC5	2.18986	3.21484	8.32256	0.00391557	0.0483933
ENSG00000125170	DOK4	-0.738128	5.05633	8.31827	0.00392484	0.0484765
ENSG00000257556	NA	-1.25586	0.186053	8.31155	0.00393938	0.0485877
ENSG00000114251	WNT5A	-1.45513	8.20053	8.31082	0.00394095	0.0485877
ENSG00000127990	SGCE	0.717272	5.95127	8.30867	0.00394562	0.0485877
ENSG00000174672	BRSK2	-1.12362	-1.12943	8.30847	0.00394605	0.0485877
ENSG00000167815	PRDX2	-0.795041	6.70902	8.30824	0.00394656	0.0485877
ENSG00000148677	ANKRD1	5.14532	3.26036	8.30401	0.00395576	0.0486696
ENSG00000248869	LINC02511	2.21208	-2.09236	8.29797	0.00396894	0.0488003
ENSG00000185339	TCN2	-1.2376	3.99108	8.2961	0.00397302	0.0488054
ENSG00000162636	FAM102B	1.08269	3.92897	8.29544	0.00397447	0.0488054
ENSG00000153820	SPHKAP	-4.66103	-0.702267	8.29033	0.00398568	0.0489117
ENSG00000134001	EIF2S1	0.737263	5.90126	8.2854	0.00399651	0.0489866
ENSG00000123728	RAP2C	0.656893	4.95851	8.28522	0.00399691	0.0489866
ENSG00000126016	AMOT	1.2377	4.57165	8.26283	0.0040465	0.0495438
ENSG00000156136	DCK	0.96374	3.968	8.26235	0.00404757	0.0495438
ENSG00000206535	LNP1	-0.907813	0.989947	8.25877	0.00405556	0.0496098
ENSG00000128266	GNAZ	-1.88009	1.63933	8.25417	0.00406585	0.0497039
ENSG00000286070	GGT1	-1.52409	1.2591	8.25147	0.00407189	0.0497459
ENSG00000147224	PRPS1	1.21011	6.13601	8.24739	0.00408107	0.0498262
ENSG00000150907	FOXO1	-0.991802	2.86896	8.24307	0.00409079	0.0498967
ENSG00000173991	TCAP	-1.26485	-1.43506	8.2425	0.00409207	0.0498967
ENSG00000168283	BMI1	0.833248	5.30615	8.23948	0.00409889	0.0499479

## Sheet: GO_complete_BP (FC>3|<0.5)
Analysis Type:	PANTHER Overrepresentation Test (Released 20200728)
Annotation Version and Release Date:	GO Ontology database DOI: 10.5281/zenodo.4081749 Released 2020-10-09
Analyzed List:	Client Text Box Input (Homo sapiens)
Reference List:	Homo sapiens (all genes in database)
Test Type:	FISHER				Several GO terms with high fold enrichment are highlighted
Correction:	FDR
GO biological process complete	Homo sapiens - REFLIST (20595)	Client Text Box Input (979)	Client Text Box Input (expected)	Client Text Box Input (over/under)	Client Text Box Input (fold Enrichment)	Client Text Box Input (raw P-value)	Client Text Box Input (FDR)
regulation of semaphorin-plexin signaling pathway (GO:2001260)	3	3	0.14	+	21.04	0.00168	0.0372
cloacal septation (GO:0060197)	3	3	0.14	+	21.04	0.00168	0.0372
ovarian cumulus expansion (GO:0001550)	3	3	0.14	+	21.04	0.00168	0.0371
embryonic nail plate morphogenesis (GO:0035880)	3	3	0.14	+	21.04	0.00168	0.0371
gamma-aminobutyric acid biosynthetic process (GO:0009449)	3	3	0.14	+	21.04	0.00168	0.037
fused antrum stage (GO:0048165)	3	3	0.14	+	21.04	0.00168	0.037
primary heart field specification (GO:0003138)	3	3	0.14	+	21.04	0.00168	0.0369
regulation of heart induction by regulation of canonical Wnt signaling pathway (GO:0090081)	5	4	0.24	+	16.83	0.000442	0.0129
negative regulation of skeletal muscle cell differentiation (GO:2001015)	6	4	0.29	+	14.02	0.00071	0.0191
regulation of heart induction (GO:0090381)	6	4	0.29	+	14.02	0.00071	0.0191
antral ovarian follicle growth (GO:0001547)	7	4	0.33	+	12.02	0.00108	0.0261
commitment of neuronal cell to specific neuron type in forebrain (GO:0021902)	7	4	0.33	+	12.02	0.00108	0.0261
mammary gland formation (GO:0060592)	7	4	0.33	+	12.02	0.00108	0.026
regulation of heart morphogenesis (GO:2000826)	9	5	0.43	+	11.69	0.000271	0.00869
positive regulation of blood vessel endothelial cell proliferation involved in sprouting angiogenesis (GO:1903589)	9	5	0.43	+	11.69	0.000271	0.00867
lateral sprouting from an epithelium (GO:0060601)	9	5	0.43	+	11.69	0.000271	0.00865
forebrain neuron fate commitment (GO:0021877)	11	6	0.52	+	11.47	6.91e-05	0.00284
secondary heart field specification (GO:0003139)	11	6	0.52	+	11.47	6.91e-05	0.00283
heart field specification (GO:0003128)	11	6	0.52	+	11.47	6.91e-05	0.00283
positive regulation of cardiac muscle cell differentiation (GO:2000727)	10	5	0.48	+	10.52	0.000391	0.0117
optic cup morphogenesis involved in camera-type eye development (GO:0002072)	8	4	0.38	+	10.52	0.00156	0.0352
mesenchymal to epithelial transition involved in metanephros morphogenesis (GO:0003337)	8	4	0.38	+	10.52	0.00156	0.0352
mesenchymal-epithelial cell signaling (GO:0060638)	8	4	0.38	+	10.52	0.00156	0.0351
vascular wound healing (GO:0061042)	8	4	0.38	+	10.52	0.00156	0.0351
metanephric renal vesicle morphogenesis (GO:0072283)	11	5	0.52	+	9.56	0.000547	0.0156
branching involved in prostate gland morphogenesis (GO:0060442)	9	4	0.43	+	9.35	0.00217	0.0455
semicircular canal development (GO:0060872)	9	4	0.43	+	9.35	0.00217	0.0454
regulation of Wnt signaling pathway involved in heart development (GO:0003307)	9	4	0.43	+	9.35	0.00217	0.0454
regulation of blood vessel endothelial cell proliferation involved in sprouting angiogenesis (GO:1903587)	16	7	0.76	+	9.2	5.02e-05	0.00216
positive regulation of hair follicle development (GO:0051798)	12	5	0.57	+	8.77	0.000746	0.0196
adhesion of symbiont to host (GO:0044406)	12	5	0.57	+	8.77	0.000746	0.0195
embryonic camera-type eye formation (GO:0060900)	12	5	0.57	+	8.77	0.000746	0.0195
specification of animal organ identity (GO:0010092)	17	7	0.81	+	8.66	6.8e-05	0.00282
heart formation (GO:0060914)	15	6	0.71	+	8.41	0.000259	0.00843
prostate gland morphogenesis (GO:0060512)	23	9	1.09	+	8.23	8.58e-06	0.000474
activation of transmembrane receptor protein tyrosine kinase activity (GO:0007171)	13	5	0.62	+	8.09	0.000995	0.0246
renal vesicle morphogenesis (GO:0072077)	13	5	0.62	+	8.09	0.000995	0.0245
prostate gland epithelium morphogenesis (GO:0060740)	21	8	1	+	8.01	3.2e-05	0.00149
cell adhesion mediated by integrin (GO:0033627)	24	9	1.14	+	7.89	1.13e-05	0.000617
branch elongation of an epithelium (GO:0060602)	16	6	0.76	+	7.89	0.000343	0.0105
embryonic forelimb morphogenesis (GO:0035115)	33	12	1.57	+	7.65	5.12e-07	4.21e-05
renal vesicle development (GO:0072087)	14	5	0.67	+	7.51	0.0013	0.0303
convergent extension (GO:0060026)	14	5	0.67	+	7.51	0.0013	0.0303
positive regulation of animal organ morphogenesis (GO:0110110)	31	11	1.47	+	7.46	1.86e-06	0.000128
neuron cell-cell adhesion (GO:0007158)	17	6	0.81	+	7.42	0.000446	0.013
angiogenesis involved in wound healing (GO:0060055)	17	6	0.81	+	7.42	0.000446	0.0129
positive regulation of cardiocyte differentiation (GO:1905209)	17	6	0.81	+	7.42	0.000446	0.0129
female genitalia development (GO:0030540)	17	6	0.81	+	7.42	0.000446	0.0129
regulation of animal organ formation (GO:0003156)	27	9	1.28	+	7.01	2.44e-05	0.00119
cell differentiation involved in metanephros development (GO:0072202)	18	6	0.86	+	7.01	0.000572	0.0161
establishment of tissue polarity (GO:0007164)	21	7	1	+	7.01	0.000199	0.00673
establishment of planar polarity (GO:0001736)	21	7	1	+	7.01	0.000199	0.00672
parasympathetic nervous system development (GO:0048486)	18	6	0.86	+	7.01	0.000572	0.0161
nose development (GO:0043584)	15	5	0.71	+	7.01	0.00167	0.0371
regulation of cell fate specification (GO:0042659)	15	5	0.71	+	7.01	0.00167	0.0371
mesenchymal cell proliferation (GO:0010463)	15	5	0.71	+	7.01	0.00167	0.037
axis elongation (GO:0003401)	25	8	1.19	+	6.73	8.81e-05	0.00346
forelimb morphogenesis (GO:0035136)	41	13	1.95	+	6.67	6.26e-07	4.97e-05
proximal/distal pattern formation (GO:0009954)	35	11	1.66	+	6.61	4.91e-06	0.0003
preganglionic parasympathetic fiber development (GO:0021783)	16	5	0.76	+	6.57	0.00211	0.0447
organ induction (GO:0001759)	16	5	0.76	+	6.57	0.00211	0.0446
embryonic hindlimb morphogenesis (GO:0035116)	29	9	1.38	+	6.53	3.9e-05	0.00175
mesodermal cell differentiation (GO:0048333)	26	8	1.24	+	6.47	0.000111	0.00415
cranial nerve morphogenesis (GO:0021602)	30	9	1.43	+	6.31	4.87e-05	0.00212
regulation of skeletal muscle cell differentiation (GO:2001014)	20	6	0.95	+	6.31	0.000906	0.0229
middle ear morphogenesis (GO:0042474)	20	6	0.95	+	6.31	0.000906	0.0228
sialylation (GO:0097503)	20	6	0.95	+	6.31	0.000906	0.0228
hindlimb morphogenesis (GO:0035137)	37	11	1.76	+	6.25	7.66e-06	0.000437
embryonic camera-type eye morphogenesis (GO:0048596)	27	8	1.28	+	6.23	0.000138	0.00499
secondary palate development (GO:0062009)	24	7	1.14	+	6.14	0.000392	0.0117
embryonic skeletal system morphogenesis (GO:0048704)	97	28	4.61	+	6.07	1.6e-12	3.85e-10
metanephric nephron morphogenesis (GO:0072273)	21	6	1	+	6.01	0.00112	0.027
regulation of platelet aggregation (GO:0090330)	21	6	1	+	6.01	0.00112	0.0269
sympathetic nervous system development (GO:0048485)	21	6	1	+	6.01	0.00112	0.0269
embryonic skeletal system development (GO:0048706)	130	37	6.18	+	5.99	6.12e-16	3.47e-13
metanephric nephron development (GO:0072210)	32	9	1.52	+	5.92	7.42e-05	0.003
animal organ formation (GO:0048645)	36	10	1.71	+	5.84	3.25e-05	0.00151
endodermal cell differentiation (GO:0035987)	40	11	1.9	+	5.79	1.43e-05	0.000759
regulation of branching involved in ureteric bud morphogenesis (GO:0090189)	22	6	1.05	+	5.74	0.00137	0.0318
smooth muscle cell differentiation (GO:0051145)	33	9	1.57	+	5.74	9.06e-05	0.00354
cardiac epithelial to mesenchymal transition (GO:0060317)	26	7	1.24	+	5.66	0.000588	0.0163
cranial nerve development (GO:0021545)	52	14	2.47	+	5.66	1.22e-06	8.8e-05
positive regulation of cardiac muscle cell proliferation (GO:0060045)	26	7	1.24	+	5.66	0.000588	0.0163
epithelial cell differentiation involved in kidney development (GO:0035850)	34	9	1.62	+	5.57	0.00011	0.00414
branching involved in mammary gland duct morphogenesis (GO:0060444)	23	6	1.09	+	5.49	0.00166	0.0371
axon regeneration (GO:0031103)	23	6	1.09	+	5.49	0.00166	0.0371
hair follicle morphogenesis (GO:0031069)	27	7	1.28	+	5.45	0.000711	0.0191
outflow tract septum morphogenesis (GO:0003148)	27	7	1.28	+	5.45	0.000711	0.019
morphogenesis of a polarized epithelium (GO:0001738)	47	12	2.23	+	5.37	1.11e-05	0.000607
mammary gland morphogenesis (GO:0060443)	44	11	2.09	+	5.26	3.03e-05	0.00143
positive regulation of nitric-oxide synthase activity (GO:0051000)	24	6	1.14	+	5.26	0.002	0.0427
regulation of morphogenesis of a branching structure (GO:0060688)	56	14	2.66	+	5.26	2.57e-06	0.000171
mammary gland duct morphogenesis (GO:0060603)	32	8	1.52	+	5.26	0.000368	0.0112
positive regulation of monooxygenase activity (GO:0032770)	33	8	1.57	+	5.1	0.000439	0.0128
regulation of kidney development (GO:0090183)	33	8	1.57	+	5.1	0.000439	0.0128
epithelial tube branching involved in lung morphogenesis (GO:0060441)	25	6	1.19	+	5.05	0.00239	0.049
regulation of osteoblast proliferation (GO:0033688)	25	6	1.19	+	5.05	0.00239	0.0489
renal tubule morphogenesis (GO:0061333)	67	16	3.18	+	5.02	8.46e-07	6.49e-05
gland morphogenesis (GO:0022612)	101	24	4.8	+	5	1.78e-09	2.4e-07
prostate gland development (GO:0030850)	38	9	1.81	+	4.98	0.000226	0.00753
nephron tubule morphogenesis (GO:0072078)	64	15	3.04	+	4.93	2.27e-06	0.000152
regulation of homotypic cell-cell adhesion (GO:0034110)	30	7	1.43	+	4.91	0.00121	0.0287
neuron projection regeneration (GO:0031102)	30	7	1.43	+	4.91	0.00121	0.0287
regulation of macrophage chemotaxis (GO:0010758)	30	7	1.43	+	4.91	0.00121	0.0286
pituitary gland development (GO:0021983)	43	10	2.04	+	4.89	0.000116	0.00434
metanephros development (GO:0001656)	82	19	3.9	+	4.87	1.22e-07	1.13e-05
negative regulation of Notch signaling pathway (GO:0045746)	39	9	1.85	+	4.85	0.000267	0.00865
semaphorin-plexin signaling pathway (GO:0071526)	39	9	1.85	+	4.85	0.000267	0.00863
embryonic camera-type eye development (GO:0031076)	39	9	1.85	+	4.85	0.000267	0.00861
forebrain neuron differentiation (GO:0021879)	52	12	2.47	+	4.85	2.64e-05	0.00128
nephron epithelium morphogenesis (GO:0072088)	66	15	3.14	+	4.78	3.14e-06	0.000205
regulation of bone mineralization (GO:0030500)	75	17	3.57	+	4.77	7.26e-07	5.64e-05
ureteric bud morphogenesis (GO:0060675)	53	12	2.52	+	4.76	3.11e-05	0.00145
epidermis morphogenesis (GO:0048730)	31	7	1.47	+	4.75	0.00143	0.0328
nephron morphogenesis (GO:0072028)	67	15	3.18	+	4.71	3.69e-06	0.000235
ureteric bud development (GO:0001657)	85	19	4.04	+	4.7	1.97e-07	1.77e-05
mesonephric tubule morphogenesis (GO:0072171)	54	12	2.57	+	4.67	3.64e-05	0.00167
mesonephros development (GO:0001823)	90	20	4.28	+	4.67	1.03e-07	9.65e-06
neural crest cell migration (GO:0001755)	54	12	2.57	+	4.67	3.64e-05	0.00166
epithelial cell proliferation (GO:0050673)	90	20	4.28	+	4.67	1.03e-07	9.59e-06
cell differentiation involved in kidney development (GO:0061005)	45	10	2.14	+	4.67	0.000161	0.00571
positive regulation of signaling receptor activity (GO:2000273)	36	8	1.71	+	4.67	0.000722	0.0192
artery morphogenesis (GO:0048844)	63	14	2.99	+	4.67	8.32e-06	0.000465
embryonic eye morphogenesis (GO:0048048)	36	8	1.71	+	4.67	0.000722	0.0192
regulation of platelet activation (GO:0010543)	36	8	1.71	+	4.67	0.000722	0.0192
mesonephric tubule development (GO:0072164)	86	19	4.09	+	4.65	2.31e-07	2.02e-05
mesonephric epithelium development (GO:0072163)	86	19	4.09	+	4.65	2.31e-07	2.01e-05
regulation of morphogenesis of an epithelium (GO:1905330)	68	15	3.23	+	4.64	4.31e-06	0.000266
endoderm formation (GO:0001706)	50	11	2.38	+	4.63	8.27e-05	0.00329
positive regulation of bone mineralization (GO:0030501)	41	9	1.95	+	4.62	0.000368	0.0112
mesenchymal cell differentiation (GO:0048762)	156	34	7.42	+	4.58	6.07e-12	1.24e-09
renal water homeostasis (GO:0003091)	37	8	1.76	+	4.55	0.000844	0.0215
hair follicle development (GO:0001942)	74	16	3.52	+	4.55	2.61e-06	0.000172
kidney epithelium development (GO:0072073)	130	28	6.18	+	4.53	5.59e-10	8.6e-08
odontogenesis (GO:0042476)	121	26	5.75	+	4.52	2.39e-09	3.06e-07
regulation of keratinocyte differentiation (GO:0045616)	42	9	2	+	4.51	0.000429	0.0126
epithelial to mesenchymal transition (GO:0001837)	70	15	3.33	+	4.51	5.86e-06	0.000351
cell fate determination (GO:0001709)	42	9	2	+	4.51	0.000429	0.0126
cardiac muscle tissue morphogenesis (GO:0055008)	61	13	2.9	+	4.48	2.55e-05	0.00124
autonomic nervous system development (GO:0048483)	47	10	2.23	+	4.48	0.000219	0.00731
regulation of transforming growth factor beta production (GO:0071634)	38	8	1.81	+	4.43	0.000982	0.0244
sarcomere organization (GO:0045214)	38	8	1.81	+	4.43	0.000982	0.0244
skin epidermis development (GO:0098773)	76	16	3.61	+	4.43	3.52e-06	0.000226
negative regulation of insulin secretion (GO:0046676)	38	8	1.81	+	4.43	0.000982	0.0243
embryonic digit morphogenesis (GO:0042733)	62	13	2.95	+	4.41	2.96e-05	0.00141
branching involved in ureteric bud morphogenesis (GO:0001658)	43	9	2.04	+	4.4	0.000498	0.0143
regulation of macrophage migration (GO:1905521)	43	9	2.04	+	4.4	0.000498	0.0143
muscle tissue morphogenesis (GO:0060415)	72	15	3.42	+	4.38	7.88e-06	0.000447
genitalia development (GO:0048806)	48	10	2.28	+	4.38	0.000254	0.00827
outflow tract morphogenesis (GO:0003151)	72	15	3.42	+	4.38	7.88e-06	0.000445
nephron tubule development (GO:0072080)	77	16	3.66	+	4.37	4.07e-06	0.000256
hair cycle process (GO:0022405)	77	16	3.66	+	4.37	4.07e-06	0.000255
molting cycle process (GO:0022404)	77	16	3.66	+	4.37	4.07e-06	0.000254
odontogenesis of dentin-containing tooth (GO:0042475)	82	17	3.9	+	4.36	2.11e-06	0.000143
skeletal system morphogenesis (GO:0048705)	228	47	10.84	+	4.34	3.38e-15	1.68e-12
embryonic digestive tract development (GO:0048566)	34	7	1.62	+	4.33	0.00226	0.0467
positive regulation of cardiac muscle tissue growth (GO:0055023)	34	7	1.62	+	4.33	0.00226	0.0467
muscle organ morphogenesis (GO:0048644)	78	16	3.71	+	4.32	4.71e-06	0.000288
negative regulation of ossification (GO:0030279)	39	8	1.85	+	4.32	0.00114	0.0272
positive regulation of nitric oxide biosynthetic process (GO:0045429)	44	9	2.09	+	4.3	0.000576	0.0162
regulation of cardiac muscle cell proliferation (GO:0060043)	44	9	2.09	+	4.3	0.000576	0.0162
positive regulation of striated muscle cell differentiation (GO:0051155)	44	9	2.09	+	4.3	0.000576	0.0161
ovulation cycle process (GO:0022602)	44	9	2.09	+	4.3	0.000576	0.0161
ovarian follicle development (GO:0001541)	54	11	2.57	+	4.29	0.00015	0.0054
neural crest cell differentiation (GO:0014033)	89	18	4.23	+	4.25	1.45e-06	0.000103
anterior/posterior pattern specification (GO:0009952)	214	43	10.17	+	4.23	1.1e-13	4.06e-11
roof of mouth development (GO:0060021)	90	18	4.28	+	4.21	1.67e-06	0.000117
positive regulation of nitric oxide metabolic process (GO:1904407)	45	9	2.14	+	4.21	0.000664	0.0181
exocrine system development (GO:0035272)	45	9	2.14	+	4.21	0.000664	0.018
renal tubule development (GO:0061326)	80	16	3.8	+	4.21	6.24e-06	0.000368
formation of primary germ layer (GO:0001704)	116	23	5.51	+	4.17	7.19e-08	7.04e-06
hair cycle (GO:0042633)	91	18	4.33	+	4.16	1.92e-06	0.000131
molting cycle (GO:0042303)	91	18	4.33	+	4.16	1.92e-06	0.00013
mesoderm morphogenesis (GO:0048332)	71	14	3.38	+	4.15	2.69e-05	0.0013
regulation of nitric oxide biosynthetic process (GO:0045428)	61	12	2.9	+	4.14	0.000102	0.00389
developmental growth involved in morphogenesis (GO:0060560)	117	23	5.56	+	4.14	8.24e-08	8.02e-06
positive regulation of epithelial cell differentiation (GO:0030858)	56	11	2.66	+	4.13	0.000198	0.00674
positive regulation of ossification (GO:0045778)	51	10	2.42	+	4.12	0.000388	0.0117
negative chemotaxis (GO:0050919)	46	9	2.19	+	4.12	0.000763	0.0199
nephron epithelium development (GO:0072009)	98	19	4.66	+	4.08	1.3e-06	9.3e-05
regulation of biomineral tissue development (GO:0070167)	93	18	4.42	+	4.07	2.51e-06	0.000167
limb morphogenesis (GO:0035108)	151	29	7.18	+	4.04	2.77e-09	3.46e-07
appendage morphogenesis (GO:0035107)	151	29	7.18	+	4.04	2.77e-09	3.43e-07
mesenchyme development (GO:0060485)	219	42	10.41	+	4.03	8.22e-13	2.1e-10
regulation of biomineralization (GO:0110149)	94	18	4.47	+	4.03	2.87e-06	0.000188
embryonic cranial skeleton morphogenesis (GO:0048701)	47	9	2.23	+	4.03	0.000873	0.0221
nerve development (GO:0021675)	79	15	3.76	+	3.99	2.07e-05	0.00105
female sex differentiation (GO:0046660)	111	21	5.28	+	3.98	5.19e-07	4.25e-05
negative regulation of hemostasis (GO:1900047)	53	10	2.52	+	3.97	0.000507	0.0145
mesoderm formation (GO:0001707)	69	13	3.28	+	3.96	7.78e-05	0.00313
positive regulation of biomineralization (GO:0110151)	48	9	2.28	+	3.94	0.000995	0.0245
positive regulation of biomineral tissue development (GO:0070169)	48	9	2.28	+	3.94	0.000995	0.0245
regulation of leukocyte degranulation (GO:0043300)	48	9	2.28	+	3.94	0.000995	0.0244
embryonic limb morphogenesis (GO:0030326)	128	24	6.08	+	3.94	9.43e-08	9.02e-06
embryonic appendage morphogenesis (GO:0035113)	128	24	6.08	+	3.94	9.43e-08	8.96e-06
forebrain generation of neurons (GO:0021872)	64	12	3.04	+	3.94	0.000151	0.00543
endoderm development (GO:0007492)	75	14	3.57	+	3.93	4.56e-05	0.00201
mammary gland epithelium development (GO:0061180)	59	11	2.8	+	3.92	0.000295	0.00929
regulation of insulin secretion involved in cellular response to glucose stimulus (GO:0061178)	59	11	2.8	+	3.92	0.000295	0.00927
negative regulation of endothelial cell proliferation (GO:0001937)	43	8	2.04	+	3.91	0.00196	0.042
lung alveolus development (GO:0048286)	43	8	2.04	+	3.91	0.00196	0.042
regionalization (GO:0003002)	334	62	15.88	+	3.91	1.06e-17	7.61e-15
glomerulus development (GO:0032835)	54	10	2.57	+	3.9	0.000577	0.0161
digestive tract morphogenesis (GO:0048546)	49	9	2.33	+	3.86	0.00113	0.0271
myofibril assembly (GO:0030239)	60	11	2.85	+	3.86	0.000335	0.0103
limb development (GO:0060173)	181	33	8.6	+	3.84	7.25e-10	1.08e-07
appendage development (GO:0048736)	181	33	8.6	+	3.84	7.25e-10	1.07e-07
bone morphogenesis (GO:0060349)	99	18	4.71	+	3.82	5.42e-06	0.00033
negative regulation of peptide hormone secretion (GO:0090278)	44	8	2.09	+	3.82	0.00223	0.0465
neuron fate commitment (GO:0048663)	66	12	3.14	+	3.82	0.000195	0.00665
endocardial cushion development (GO:0003197)	44	8	2.09	+	3.82	0.00223	0.0465
regulation of ossification (GO:0030278)	116	21	5.51	+	3.81	9.76e-07	7.27e-05
regulation of hemostasis (GO:1900046)	72	13	3.42	+	3.8	0.000114	0.00425
cardiac ventricle morphogenesis (GO:0003208)	72	13	3.42	+	3.8	0.000114	0.00424
mesenchyme morphogenesis (GO:0072132)	50	9	2.38	+	3.79	0.00128	0.03
mesenchymal cell development (GO:0014031)	84	15	3.99	+	3.76	3.88e-05	0.00175
kidney morphogenesis (GO:0060993)	84	15	3.99	+	3.76	3.88e-05	0.00175
cardiac septum morphogenesis (GO:0060411)	73	13	3.47	+	3.75	0.000128	0.0047
positive regulation of osteoblast differentiation (GO:0045669)	62	11	2.95	+	3.73	0.000429	0.0126
regulation of pathway-restricted SMAD protein phosphorylation (GO:0060393)	62	11	2.95	+	3.73	0.000429	0.0126
ear morphogenesis (GO:0042471)	125	22	5.94	+	3.7	8.24e-07	6.38e-05
neural crest cell development (GO:0014032)	80	14	3.8	+	3.68	8.45e-05	0.00335
embryonic organ morphogenesis (GO:0048562)	303	53	14.4	+	3.68	2.2e-14	9.42e-12
branching morphogenesis of an epithelial tube (GO:0048754)	132	23	6.27	+	3.67	5.45e-07	4.43e-05
nephron development (GO:0072006)	127	22	6.04	+	3.64	1.04e-06	7.65e-05
smooth muscle contraction (GO:0006939)	52	9	2.47	+	3.64	0.00163	0.0366
regulation of chondrocyte differentiation (GO:0032330)	52	9	2.47	+	3.64	0.00163	0.0366
negative regulation of blood coagulation (GO:0030195)	52	9	2.47	+	3.64	0.00163	0.0365
negative regulation of myeloid leukocyte differentiation (GO:0002762)	52	9	2.47	+	3.64	0.00163	0.0365
morphogenesis of a branching structure (GO:0001763)	168	29	7.99	+	3.63	2.25e-08	2.35e-06
cardiac chamber morphogenesis (GO:0003206)	128	22	6.08	+	3.62	1.17e-06	8.51e-05
negative regulation of myeloid cell differentiation (GO:0045638)	82	14	3.9	+	3.59	0.000107	0.00404
stem cell differentiation (GO:0048863)	164	28	7.8	+	3.59	4.81e-08	4.89e-06
positive regulation of protein binding (GO:0032092)	88	15	4.18	+	3.59	6.22e-05	0.00261
skeletal system development (GO:0001501)	488	83	23.2	+	3.58	3.26e-21	3.23e-18
inner ear morphogenesis (GO:0042472)	106	18	5.04	+	3.57	1.24e-05	0.000668
morphogenesis of a branching epithelium (GO:0061138)	159	27	7.56	+	3.57	9.17e-08	8.82e-06
negative regulation of hormone secretion (GO:0046888)	65	11	3.09	+	3.56	0.00061	0.0167
urogenital system development (GO:0001655)	331	56	15.73	+	3.56	1.38e-14	6.46e-12
regulation of blood coagulation (GO:0030193)	71	12	3.38	+	3.56	0.000353	0.0108
regulation of cartilage development (GO:0061035)	71	12	3.38	+	3.56	0.000353	0.0108
negative regulation of protein secretion (GO:0050709)	83	14	3.95	+	3.55	0.000119	0.00442
stem cell development (GO:0048864)	84	14	3.99	+	3.51	0.000134	0.00486
lymphocyte migration (GO:0072676)	72	12	3.42	+	3.51	0.000396	0.0118
gastrulation (GO:0007369)	163	27	7.75	+	3.48	1.43e-07	1.31e-05
kidney development (GO:0001822)	290	48	13.79	+	3.48	2.21e-12	5e-10
cardiac ventricle development (GO:0003231)	127	21	6.04	+	3.48	3.49e-06	0.000225
development of primary female sexual characteristics (GO:0046545)	97	16	4.61	+	3.47	5.08e-05	0.00218
renal system development (GO:0072001)	298	49	14.17	+	3.46	1.61e-12	3.8e-10
regulation of cardiac muscle tissue growth (GO:0055021)	61	10	2.9	+	3.45	0.00132	0.0307
ventricular cardiac muscle tissue development (GO:0003229)	55	9	2.61	+	3.44	0.0023	0.0474
female gonad development (GO:0008585)	92	15	4.37	+	3.43	9.7e-05	0.00374
mammary gland development (GO:0030879)	129	21	6.13	+	3.42	4.34e-06	0.000267
cell fate specification (GO:0001708)	86	14	4.09	+	3.42	0.000166	0.00586
regulation of heart growth (GO:0060420)	68	11	3.23	+	3.4	0.000851	0.0216
regulation of epidermal cell differentiation (GO:0045604)	62	10	2.95	+	3.39	0.00147	0.0338
regulation of smooth muscle cell migration (GO:0014910)	62	10	2.95	+	3.39	0.00147	0.0337
BMP signaling pathway (GO:0030509)	87	14	4.14	+	3.39	0.000185	0.00638
dorsal/ventral pattern formation (GO:0009953)	81	13	3.85	+	3.38	0.000318	0.00985
response to osmotic stress (GO:0006970)	75	12	3.57	+	3.37	0.000548	0.0156
pattern specification process (GO:0007389)	439	70	20.87	+	3.35	9.56e-17	6.07e-14
regulation of epidermis development (GO:0045682)	69	11	3.28	+	3.35	0.000947	0.0237
cranial skeletal system development (GO:1904888)	69	11	3.28	+	3.35	0.000947	0.0237
artery development (GO:0060840)	88	14	4.18	+	3.35	0.000206	0.00691
regulation of synapse assembly (GO:0051963)	101	16	4.8	+	3.33	7.79e-05	0.00312
angiogenesis (GO:0001525)	323	51	15.35	+	3.32	2.17e-12	5.07e-10
negative regulation of peptide secretion (GO:0002792)	89	14	4.23	+	3.31	0.000229	0.00757
cellular response to BMP stimulus (GO:0071773)	102	16	4.85	+	3.3	8.64e-05	0.00342
response to BMP (GO:0071772)	102	16	4.85	+	3.3	8.64e-05	0.00341
canonical Wnt signaling pathway (GO:0060070)	83	13	3.95	+	3.29	0.000393	0.0117
blood vessel morphogenesis (GO:0048514)	415	65	19.73	+	3.29	2.66e-15	1.41e-12
embryonic morphogenesis (GO:0048598)	583	91	27.71	+	3.28	6.25e-21	5.84e-18
diencephalon development (GO:0021536)	77	12	3.66	+	3.28	0.000676	0.0183
regulation of coagulation (GO:0050818)	77	12	3.66	+	3.28	0.000676	0.0182
regulation of osteoblast differentiation (GO:0045667)	122	19	5.8	+	3.28	2.13e-05	0.00106
negative regulation of response to wounding (GO:1903035)	90	14	4.28	+	3.27	0.000253	0.00829
segmentation (GO:0035282)	97	15	4.61	+	3.25	0.000164	0.00577
positive regulation of transmembrane receptor protein serine/threonine kinase signaling pathway (GO:0090100)	111	17	5.28	+	3.22	6.84e-05	0.00283
regulation of epithelial cell differentiation (GO:0030856)	144	22	6.85	+	3.21	6.43e-06	0.000375
regulation of BMP signaling pathway (GO:0030510)	105	16	4.99	+	3.21	0.000117	0.00434
embryonic organ development (GO:0048568)	453	69	21.53	+	3.2	1.25e-15	6.84e-13
cardiac chamber development (GO:0003205)	171	26	8.13	+	3.2	1.04e-06	7.66e-05
carbohydrate transport (GO:0008643)	79	12	3.76	+	3.2	0.000827	0.0213
organ growth (GO:0035265)	79	12	3.76	+	3.2	0.000827	0.0213
adult locomotory behavior (GO:0008344)	79	12	3.76	+	3.2	0.000827	0.0212
positive regulation of synapse assembly (GO:0051965)	66	10	3.14	+	3.19	0.00223	0.0464
negative regulation of neuron projection development (GO:0010977)	133	20	6.32	+	3.16	2.05e-05	0.00104
animal organ morphogenesis (GO:0009887)	971	145	46.16	+	3.14	2.17e-31	6.89e-28
tube morphogenesis (GO:0035239)	664	99	31.56	+	3.14	1.99e-21	2.11e-18
tissue morphogenesis (GO:0048729)	550	82	26.14	+	3.14	6.93e-18	5.24e-15
positive regulation of Ras protein signal transduction (GO:0046579)	74	11	3.52	+	3.13	0.00157	0.0353
cell fate commitment (GO:0045165)	249	37	11.84	+	3.13	9.92e-09	1.11e-06
aminoglycan biosynthetic process (GO:0006023)	108	16	5.13	+	3.12	0.000156	0.00556
digestive system development (GO:0055123)	142	21	6.75	+	3.11	1.61e-05	0.000845
cartilage development (GO:0051216)	156	23	7.42	+	3.1	6.76e-06	0.000393
digestive tract development (GO:0048565)	129	19	6.13	+	3.1	4.22e-05	0.00186
regulation of endothelial cell proliferation (GO:0001936)	136	20	6.46	+	3.09	2.73e-05	0.00131
adenylate cyclase-activating G protein-coupled receptor signaling pathway (GO:0007189)	136	20	6.46	+	3.09	2.73e-05	0.0013
positive regulation of endothelial cell migration (GO:0010595)	109	16	5.18	+	3.09	0.000172	0.00602
cardiac septum development (GO:0003279)	109	16	5.18	+	3.09	0.000172	0.00601
mesoderm development (GO:0007498)	123	18	5.85	+	3.08	7.17e-05	0.00291
regulation of striated muscle cell differentiation (GO:0051153)	82	12	3.9	+	3.08	0.00111	0.0267
cardiocyte differentiation (GO:0035051)	110	16	5.23	+	3.06	0.000189	0.00647
camera-type eye morphogenesis (GO:0048593)	124	18	5.89	+	3.05	7.87e-05	0.00314
regulation of tissue remodeling (GO:0034103)	76	11	3.61	+	3.04	0.0019	0.0409
positive regulation of cation channel activity (GO:2001259)	76	11	3.61	+	3.04	0.0019	0.0409
regulation of reactive oxygen species biosynthetic process (GO:1903426)	97	14	4.61	+	3.04	0.0005	0.0143
negative regulation of epithelial cell proliferation (GO:0050680)	132	19	6.27	+	3.03	5.57e-05	0.00236
connective tissue development (GO:0061448)	209	30	9.93	+	3.02	4.72e-07	3.92e-05
morphogenesis of an epithelium (GO:0002009)	440	63	20.92	+	3.01	2.72e-13	8.13e-11
lens development in camera-type eye (GO:0002088)	77	11	3.66	+	3.01	0.00208	0.0442
sensory organ morphogenesis (GO:0090596)	267	38	12.69	+	2.99	1.77e-08	1.88e-06
cell-matrix adhesion (GO:0007160)	127	18	6.04	+	2.98	0.000103	0.00394
regulation of Notch signaling pathway (GO:0008593)	106	15	5.04	+	2.98	0.000386	0.0116
blood vessel development (GO:0001568)	502	71	23.86	+	2.98	1.36e-14	6.53e-12
regulation of potassium ion transport (GO:0043266)	99	14	4.71	+	2.97	0.0006	0.0165
ear development (GO:0043583)	227	32	10.79	+	2.97	2.84e-07	2.41e-05
axon guidance (GO:0007411)	277	39	13.17	+	2.96	1.5e-08	1.63e-06
extracellular matrix organization (GO:0030198)	363	51	17.26	+	2.96	9.71e-11	1.66e-08
neuron projection guidance (GO:0097485)	278	39	13.21	+	2.95	1.63e-08	1.75e-06
extracellular structure organization (GO:0043062)	364	51	17.3	+	2.95	1.06e-10	1.79e-08
biomineralization (GO:0110148)	93	13	4.42	+	2.94	0.00102	0.0249
regulation of animal organ morphogenesis (GO:2000027)	186	26	8.84	+	2.94	4.16e-06	0.000258
biomineral tissue development (GO:0031214)	93	13	4.42	+	2.94	0.00102	0.0249
tube development (GO:0035295)	860	120	40.88	+	2.94	1.15e-23	1.82e-20
gland development (GO:0048732)	416	58	19.77	+	2.93	6.47e-12	1.3e-09
negative regulation of cell development (GO:0010721)	180	25	8.56	+	2.92	6.99e-06	0.000403
negative regulation of protein transport (GO:0051224)	137	19	6.51	+	2.92	8.7e-05	0.00343
glycosaminoglycan biosynthetic process (GO:0006024)	101	14	4.8	+	2.92	0.000716	0.0191
positive regulation of epithelial cell migration (GO:0010634)	152	21	7.23	+	2.91	3.97e-05	0.00176
ameboidal-type cell migration (GO:0001667)	182	25	8.65	+	2.89	8.31e-06	0.000466
vasculature development (GO:0001944)	525	72	24.96	+	2.89	3.51e-14	1.39e-11
bone development (GO:0060348)	190	26	9.03	+	2.88	5.86e-06	0.00035
regulation of organ growth (GO:0046620)	95	13	4.52	+	2.88	0.00122	0.0287
renal system process (GO:0003014)	117	16	5.56	+	2.88	0.000353	0.0108
respiratory system development (GO:0060541)	198	27	9.41	+	2.87	4.14e-06	0.000258
actomyosin structure organization (GO:0031032)	110	15	5.23	+	2.87	0.000547	0.0156
regulation of endothelial cell migration (GO:0010594)	170	23	8.08	+	2.85	2.34e-05	0.00116
anatomical structure formation involved in morphogenesis (GO:0048646)	889	120	42.26	+	2.84	1.41e-22	2.03e-19
axis specification (GO:0009798)	89	12	4.23	+	2.84	0.00207	0.044
negative regulation of establishment of protein localization (GO:1904950)	141	19	6.7	+	2.83	0.000122	0.0045
positive regulation of peptidyl-tyrosine phosphorylation (GO:0050731)	193	26	9.17	+	2.83	7.54e-06	0.000434
regulation of axonogenesis (GO:0050770)	164	22	7.8	+	2.82	3.92e-05	0.00175
positive regulation of phosphatidylinositol 3-kinase signaling (GO:0014068)	90	12	4.28	+	2.8	0.00225	0.0467
negative regulation of developmental growth (GO:0048640)	105	14	4.99	+	2.8	0.00101	0.0247
midbrain development (GO:0030901)	90	12	4.28	+	2.8	0.00225	0.0466
epithelial tube morphogenesis (GO:0060562)	309	41	14.69	+	2.79	2.87e-08	2.98e-06
cellular component assembly involved in morphogenesis (GO:0010927)	98	13	4.66	+	2.79	0.00157	0.0353
negative regulation of secretion (GO:0051048)	181	24	8.6	+	2.79	2.11e-05	0.00106
negative regulation of secretion by cell (GO:1903531)	159	21	7.56	+	2.78	7.12e-05	0.0029
positive regulation of cell migration (GO:0030335)	523	69	24.86	+	2.78	6.35e-13	1.68e-10
integrin-mediated signaling pathway (GO:0007229)	99	13	4.71	+	2.76	0.0017	0.0373
phospholipase C-activating G protein-coupled receptor signaling pathway (GO:0007200)	99	13	4.71	+	2.76	0.0017	0.0373
heart morphogenesis (GO:0003007)	244	32	11.6	+	2.76	1.18e-06	8.54e-05
axonogenesis (GO:0007409)	389	51	18.49	+	2.76	8.52e-10	1.23e-07
reproductive structure development (GO:0048608)	428	56	20.35	+	2.75	1.34e-10	2.19e-08
negative regulation of nervous system development (GO:0051961)	146	19	6.94	+	2.74	0.000184	0.00635
morphogenesis of embryonic epithelium (GO:0016331)	146	19	6.94	+	2.74	0.000184	0.00634
regulation of cell-matrix adhesion (GO:0001952)	123	16	5.85	+	2.74	0.000579	0.0161
developmental growth (GO:0048589)	377	49	17.92	+	2.73	2.37e-09	3.05e-07
reproductive system development (GO:0061458)	432	56	20.54	+	2.73	2.94e-10	4.66e-08
regulation of leukocyte chemotaxis (GO:0002688)	124	16	5.89	+	2.71	0.000626	0.0171
positive regulation of epithelial cell proliferation (GO:0050679)	202	26	9.6	+	2.71	1.55e-05	0.000821
lung development (GO:0030324)	171	22	8.13	+	2.71	6.87e-05	0.00283
negative regulation of neurogenesis (GO:0050768)	140	18	6.66	+	2.7	0.000307	0.00953
regulation of peptidyl-tyrosine phosphorylation (GO:0050730)	257	33	12.22	+	2.7	1.23e-06	8.82e-05
transmembrane receptor protein serine/threonine kinase signaling pathway (GO:0007178)	195	25	9.27	+	2.7	2.39e-05	0.00117
growth (GO:0040007)	383	49	18.21	+	2.69	5.34e-09	6.19e-07
cyclic-nucleotide-mediated signaling (GO:0019935)	180	23	8.56	+	2.69	5.22e-05	0.00223
axon development (GO:0061564)	423	54	20.11	+	2.69	8.28e-10	1.2e-07
cardiac muscle tissue development (GO:0048738)	157	20	7.46	+	2.68	0.000163	0.00577
response to retinoic acid (GO:0032526)	110	14	5.23	+	2.68	0.0015	0.0343
endocrine system development (GO:0035270)	126	16	5.99	+	2.67	0.000732	0.0193
embryo development (GO:0009790)	994	126	47.25	+	2.67	1.78e-21	2.01e-18
positive regulation of angiogenesis (GO:0045766)	158	20	7.51	+	2.66	0.000176	0.00612
positive regulation of vasculature development (GO:1904018)	158	20	7.51	+	2.66	0.000176	0.00611
positive regulation of cell motility (GO:2000147)	546	69	25.95	+	2.66	4.07e-12	8.73e-10
regulation of cell junction assembly (GO:1901888)	198	25	9.41	+	2.66	3e-05	0.00142
cAMP-mediated signaling (GO:0019933)	159	20	7.56	+	2.65	0.00019	0.00649
aminoglycan metabolic process (GO:0006022)	167	21	7.94	+	2.65	0.000133	0.00485
respiratory tube development (GO:0030323)	175	22	8.32	+	2.64	9.34e-05	0.00363
regulation of neuron differentiation (GO:0045664)	191	24	9.08	+	2.64	4.6e-05	0.00202
regulation of leukocyte migration (GO:0002685)	215	27	10.22	+	2.64	1.6e-05	0.000843
positive regulation of cellular component movement (GO:0051272)	559	70	26.57	+	2.63	4.01e-12	8.71e-10
eye morphogenesis (GO:0048592)	152	19	7.23	+	2.63	0.000292	0.00924
negative regulation of neuron apoptotic process (GO:0043524)	152	19	7.23	+	2.63	0.000292	0.00922
cell morphogenesis involved in neuron differentiation (GO:0048667)	456	57	21.68	+	2.63	4.69e-10	7.29e-08
regeneration (GO:0031099)	160	20	7.61	+	2.63	0.000205	0.00687
regulation of extent of cell growth (GO:0061387)	112	14	5.32	+	2.63	0.00175	0.0382
glycosaminoglycan metabolic process (GO:0030203)	153	19	7.27	+	2.61	0.000314	0.00974
sex differentiation (GO:0007548)	274	34	13.02	+	2.61	2.25e-06	0.000151
cell-substrate adhesion (GO:0031589)	186	23	8.84	+	2.6	8.19e-05	0.00327
positive regulation of locomotion (GO:0040017)	561	69	26.67	+	2.59	1.56e-11	2.94e-09
adult behavior (GO:0030534)	139	17	6.61	+	2.57	0.000744	0.0195
chordate embryonic development (GO:0043009)	614	75	29.19	+	2.57	2.18e-12	5e-10
locomotory behavior (GO:0007626)	197	24	9.36	+	2.56	0.000105	0.00397
placenta development (GO:0001890)	156	19	7.42	+	2.56	0.000392	0.0117
regulation of cell shape (GO:0008360)	156	19	7.42	+	2.56	0.000392	0.0117
tube formation (GO:0035148)	148	18	7.04	+	2.56	0.000559	0.0158
regulation of chemotaxis (GO:0050920)	223	27	10.6	+	2.55	3.71e-05	0.00169
regulation of epithelial cell migration (GO:0010632)	232	28	11.03	+	2.54	2.69e-05	0.00129
regulation of epithelial cell proliferation (GO:0050678)	349	42	16.59	+	2.53	2.35e-07	2.04e-05
positive regulation of cell-substrate adhesion (GO:0010811)	125	15	5.94	+	2.52	0.00176	0.0384
cell-cell adhesion (GO:0098609)	510	61	24.24	+	2.52	5.69e-10	8.68e-08
anatomical structure morphogenesis (GO:0009653)	2180	260	103.63	+	2.51	6.44e-42	1.02e-37
peptidyl-tyrosine phosphorylation (GO:0018108)	151	18	7.18	+	2.51	0.00107	0.026
central nervous system neuron differentiation (GO:0021953)	193	23	9.17	+	2.51	0.000177	0.00613
neuron migration (GO:0001764)	126	15	5.99	+	2.5	0.00189	0.0408
inner ear development (GO:0048839)	202	24	9.6	+	2.5	0.000128	0.00469
regulation of extrinsic apoptotic signaling pathway (GO:2001236)	160	19	7.61	+	2.5	0.000757	0.0197
muscle cell differentiation (GO:0042692)	245	29	11.65	+	2.49	2.43e-05	0.00119
embryo development ending in birth or egg hatching (GO:0009792)	634	75	30.14	+	2.49	9.62e-12	1.88e-09
osteoblast differentiation (GO:0001649)	127	15	6.04	+	2.48	0.00203	0.0432
regulation of response to wounding (GO:1903034)	161	19	7.65	+	2.48	0.000783	0.0202
neuron projection morphogenesis (GO:0048812)	502	59	23.86	+	2.47	1.88e-09	2.49e-07
regulation of transmembrane receptor protein serine/threonine kinase signaling pathway (GO:0090092)	256	30	12.17	+	2.47	2.01e-05	0.00103
development of primary sexual characteristics (GO:0045137)	222	26	10.55	+	2.46	7.54e-05	0.00304
regulation of insulin secretion (GO:0050796)	188	22	8.94	+	2.46	0.000292	0.00925
peptidyl-tyrosine modification (GO:0018212)	154	18	7.32	+	2.46	0.00118	0.0281
cellular component morphogenesis (GO:0032989)	617	72	29.33	+	2.45	4.12e-11	7.51e-09
plasma membrane bounded cell projection morphogenesis (GO:0120039)	506	59	24.05	+	2.45	3.48e-09	4.28e-07
cellular response to interferon-gamma (GO:0071346)	163	19	7.75	+	2.45	0.000844	0.0216
gonad development (GO:0008406)	216	25	10.27	+	2.43	0.00012	0.00444
cell projection morphogenesis (GO:0048858)	510	59	24.24	+	2.43	4e-09	4.89e-07
biological adhesion (GO:0022610)	951	110	45.21	+	2.43	3.1e-16	1.82e-13
response to transforming growth factor beta (GO:0071559)	156	18	7.42	+	2.43	0.00127	0.0299
positive regulation of lipid metabolic process (GO:0045834)	156	18	7.42	+	2.43	0.00127	0.0299
striated muscle cell differentiation (GO:0051146)	201	23	9.55	+	2.41	0.00026	0.00844
regulation of protein secretion (GO:0050708)	341	39	16.21	+	2.41	2.24e-06	0.000151
cellular response to transforming growth factor beta stimulus (GO:0071560)	149	17	7.08	+	2.4	0.00192	0.0412
negative regulation of cell projection organization (GO:0031345)	176	20	8.37	+	2.39	0.000731	0.0193
response to interferon-gamma (GO:0034341)	185	21	8.79	+	2.39	0.000535	0.0153
cell adhesion (GO:0007155)	945	107	44.92	+	2.38	3.3e-15	1.69e-12
negative regulation of locomotion (GO:0040013)	318	36	15.12	+	2.38	6.85e-06	0.000396
chemotaxis (GO:0006935)	548	62	26.05	+	2.38	4.21e-09	5.1e-07
positive regulation of binding (GO:0051099)	177	20	8.41	+	2.38	0.000767	0.0199
regulation of signaling receptor activity (GO:0010469)	177	20	8.41	+	2.38	0.000767	0.0199
regulation of cell migration (GO:0030334)	894	101	42.5	+	2.38	2.74e-14	1.14e-11
regulation of synapse organization (GO:0050807)	204	23	9.7	+	2.37	0.000306	0.00951
taxis (GO:0042330)	550	62	26.14	+	2.37	4.43e-09	5.33e-07
negative regulation of growth (GO:0045926)	250	28	11.88	+	2.36	0.000104	0.00397
sensory organ development (GO:0007423)	572	64	27.19	+	2.35	2.66e-09	3.35e-07
negative regulation of cellular component movement (GO:0051271)	295	33	14.02	+	2.35	2.09e-05	0.00105
regulation of synapse structure or activity (GO:0050803)	215	24	10.22	+	2.35	0.000254	0.00828
circulatory system development (GO:0072359)	871	97	41.4	+	2.34	1.74e-13	5.75e-11
regulation of cell development (GO:0060284)	495	55	23.53	+	2.34	5.73e-08	5.79e-06
regulation of cell-substrate adhesion (GO:0010810)	216	24	10.27	+	2.34	0.000268	0.00863
muscle structure development (GO:0061061)	477	53	22.67	+	2.34	7.03e-08	6.93e-06
cell morphogenesis involved in differentiation (GO:0000904)	568	63	27	+	2.33	4.54e-09	5.42e-07
cell part morphogenesis (GO:0032990)	532	59	25.29	+	2.33	1.59e-08	1.72e-06
negative regulation of cell migration (GO:0030336)	271	30	12.88	+	2.33	6.07e-05	0.00256
regulation of nervous system development (GO:0051960)	443	49	21.06	+	2.33	2.59e-07	2.22e-05
negative regulation of cell activation (GO:0050866)	208	23	9.89	+	2.33	0.000382	0.0115
regulation of peptide secretion (GO:0002791)	371	41	17.64	+	2.32	3.15e-06	0.000205
regulation of multicellular organismal development (GO:2000026)	1331	147	63.27	+	2.32	8.74e-20	7.3e-17
negative regulation of cell differentiation (GO:0045596)	643	71	30.57	+	2.32	6.19e-10	9.26e-08
enzyme linked receptor protein signaling pathway (GO:0007167)	730	80	34.7	+	2.31	6.9e-11	1.23e-08
vascular process in circulatory system (GO:0003018)	265	29	12.6	+	2.3	9.42e-05	0.00365
ossification (GO:0001503)	265	29	12.6	+	2.3	9.42e-05	0.00364
learning or memory (GO:0007611)	265	29	12.6	+	2.3	9.42e-05	0.00363
positive regulation of cell adhesion (GO:0045785)	431	47	20.49	+	2.29	6.4e-07	5.05e-05
muscle organ development (GO:0007517)	285	31	13.55	+	2.29	5.59e-05	0.00236
regulation of developmental growth (GO:0048638)	331	36	15.73	+	2.29	1.87e-05	0.000973
negative regulation of cell motility (GO:2000146)	286	31	13.6	+	2.28	5.87e-05	0.00247
regulation of neurogenesis (GO:0050767)	360	39	17.11	+	2.28	7.65e-06	0.000438
cell morphogenesis (GO:0000902)	721	78	34.27	+	2.28	1.81e-10	2.9e-08
cell population proliferation (GO:0008283)	490	53	23.29	+	2.28	1.7e-07	1.54e-05
regulation of cell motility (GO:2000145)	956	103	45.44	+	2.27	1.95e-13	6.32e-11
positive regulation of cell differentiation (GO:0045597)	837	90	39.79	+	2.26	8.1e-12	1.61e-09
tissue development (GO:0009888)	1762	189	83.76	+	2.26	2.61e-24	4.61e-21
homophilic cell adhesion via plasma membrane adhesion molecules (GO:0007156)	168	18	7.99	+	2.25	0.00224	0.0466
positive regulation of cell-cell adhesion (GO:0022409)	280	30	13.31	+	2.25	9.18e-05	0.00358
response to mechanical stimulus (GO:0009612)	215	23	10.22	+	2.25	0.000736	0.0194
muscle tissue development (GO:0060537)	291	31	13.83	+	2.24	0.00011	0.00415
regulation of angiogenesis (GO:0045765)	283	30	13.45	+	2.23	0.000156	0.00557
positive regulation of developmental process (GO:0051094)	1277	135	60.7	+	2.22	9.02e-17	5.96e-14
camera-type eye development (GO:0043010)	323	34	15.35	+	2.21	4.93e-05	0.00214
regulation of locomotion (GO:0040012)	998	105	47.44	+	2.21	5.76e-13	1.55e-10
regulation of hormone secretion (GO:0046883)	276	29	13.12	+	2.21	0.000227	0.00755
regulation of hormone levels (GO:0010817)	533	56	25.34	+	2.21	1.81e-07	1.63e-05
adenylate cyclase-modulating G protein-coupled receptor signaling pathway (GO:0007188)	219	23	10.41	+	2.21	0.00085	0.0216
regulation of vasculature development (GO:1901342)	286	30	13.6	+	2.21	0.000168	0.0059
regulation of reactive oxygen species metabolic process (GO:2000377)	191	20	9.08	+	2.2	0.00214	0.045
eye development (GO:0001654)	373	39	17.73	+	2.2	1.91e-05	0.000991
sensory system development (GO:0048880)	383	40	18.21	+	2.2	1.42e-05	0.000761
epithelium development (GO:0060429)	1121	117	53.29	+	2.2	2.82e-14	1.15e-11
regulation of cellular component movement (GO:0051270)	1035	108	49.2	+	2.2	3.03e-13	8.74e-11
regulation of peptide hormone secretion (GO:0090276)	221	23	10.51	+	2.19	0.00092	0.0231
G protein-coupled receptor signaling pathway, coupled to cyclic nucleotide second messenger (GO:0007187)	250	26	11.88	+	2.19	0.000404	0.012
cell migration (GO:0016477)	973	101	46.25	+	2.18	2.91e-12	6.51e-10
negative regulation of multicellular organismal process (GO:0051241)	1022	106	48.58	+	2.18	1.07e-12	2.69e-10
positive regulation of nervous system development (GO:0051962)	280	29	13.31	+	2.18	0.000252	0.00827
visual system development (GO:0150063)	377	39	17.92	+	2.18	2.14e-05	0.00107
regulation of anatomical structure morphogenesis (GO:0022603)	977	101	46.44	+	2.17	3.37e-12	7.42e-10
positive regulation of cell development (GO:0010720)	300	31	14.26	+	2.17	0.000144	0.00522
negative regulation of cell population proliferation (GO:0008285)	698	72	33.18	+	2.17	5.66e-09	6.5e-07
transmembrane receptor protein tyrosine kinase signaling pathway (GO:0007169)	524	54	24.91	+	2.17	7.08e-07	5.53e-05
neuron differentiation (GO:0030182)	1050	108	49.91	+	2.16	7.34e-13	1.91e-10
regulation of cellular response to growth factor stimulus (GO:0090287)	302	31	14.36	+	2.16	0.000156	0.00557
regulation of cell adhesion (GO:0030155)	721	74	34.27	+	2.16	5.14e-09	6.04e-07
regulation of endocytosis (GO:0030100)	205	21	9.74	+	2.15	0.00185	0.04
multi-multicellular organism process (GO:0044706)	215	22	10.22	+	2.15	0.00141	0.0327
negative regulation of neuron death (GO:1901215)	215	22	10.22	+	2.15	0.00141	0.0326
regulation of neuron apoptotic process (GO:0043523)	215	22	10.22	+	2.15	0.00141	0.0326
neuron projection development (GO:0031175)	695	71	33.04	+	2.15	1.38e-08	1.52e-06
regulation of ERK1 and ERK2 cascade (GO:0070372)	295	30	14.02	+	2.14	0.000228	0.00758
negative regulation of developmental process (GO:0051093)	887	90	42.16	+	2.13	1.48e-10	2.39e-08
striated muscle tissue development (GO:0014706)	276	28	13.12	+	2.13	0.000405	0.012
positive regulation of cell projection organization (GO:0031346)	355	36	16.88	+	2.13	6.35e-05	0.00265
cell-cell adhesion via plasma-membrane adhesion molecules (GO:0098742)	257	26	12.22	+	2.13	0.000733	0.0193
negative regulation of cytokine production (GO:0001818)	287	29	13.64	+	2.13	0.000321	0.00991
positive regulation of ERK1 and ERK2 cascade (GO:0070374)	208	21	9.89	+	2.12	0.00208	0.0442
generation of neurons (GO:0048699)	1278	129	60.75	+	2.12	1.4e-14	6.36e-12
cognition (GO:0050890)	308	31	14.64	+	2.12	0.000293	0.00923
response to growth factor (GO:0070848)	528	53	25.1	+	2.11	1.41e-06	0.0001
regulation of cell growth (GO:0001558)	419	42	19.92	+	2.11	2.03e-05	0.00103
regulation of multicellular organismal process (GO:0051239)	2696	267	128.16	+	2.08	3.82e-30	1.01e-26
regulation of system process (GO:0044057)	586	58	27.86	+	2.08	6.62e-07	5.2e-05
neuron development (GO:0048666)	850	84	40.41	+	2.08	2.4e-09	3.04e-07
behavior (GO:0007610)	577	57	27.43	+	2.08	8.92e-07	6.74e-05
blood circulation (GO:0008015)	405	40	19.25	+	2.08	4.22e-05	0.00186
muscle system process (GO:0003012)	294	29	13.98	+	2.08	0.000598	0.0165
circulatory system process (GO:0003013)	497	49	23.63	+	2.07	5.57e-06	0.000337
regulation of cell differentiation (GO:0045595)	1573	155	74.77	+	2.07	1.21e-16	7.39e-14
negative regulation of transport (GO:0051051)	448	44	21.3	+	2.07	2.26e-05	0.00113
positive regulation of growth (GO:0045927)	265	26	12.6	+	2.06	0.000957	0.0239
cellular response to growth factor stimulus (GO:0071363)	500	49	23.77	+	2.06	6.22e-06	0.000368
regulation of secretion (GO:0051046)	686	67	32.61	+	2.05	1.51e-07	1.38e-05
regulation of neuron projection development (GO:0010975)	442	43	21.01	+	2.05	3.3e-05	0.00153
positive regulation of multicellular organismal process (GO:0051240)	1429	139	67.93	+	2.05	1.49e-14	6.57e-12
neurogenesis (GO:0022008)	1401	136	66.6	+	2.04	3.89e-14	1.51e-11
regulation of secretion by cell (GO:1903530)	629	61	29.9	+	2.04	6.19e-07	4.93e-05
response to drug (GO:0042493)	392	38	18.63	+	2.04	9.03e-05	0.00354
positive regulation of cell population proliferation (GO:0008284)	941	91	44.73	+	2.03	1.25e-09	1.73e-07
brain development (GO:0007420)	771	74	36.65	+	2.02	6.87e-08	6.81e-06
localization of cell (GO:0051674)	1106	106	52.57	+	2.02	8.49e-11	1.48e-08
cell motility (GO:0048870)	1106	106	52.57	+	2.02	8.49e-11	1.46e-08
cell junction organization (GO:0034330)	491	47	23.34	+	2.01	2.03e-05	0.00103
head development (GO:0060322)	817	78	38.84	+	2.01	3.88e-08	3.97e-06
heart development (GO:0007507)	524	50	24.91	+	2.01	9.98e-06	0.000548
synapse organization (GO:0050808)	273	26	12.98	+	2	0.00173	0.0378
positive regulation of MAPK cascade (GO:0043410)	526	50	25	+	2	1.51e-05	0.000801
regulation of growth (GO:0040008)	675	64	32.09	+	1.99	8.27e-07	6.37e-05
locomotion (GO:0040011)	1340	127	63.7	+	1.99	1.15e-12	2.84e-10
response to wounding (GO:0009611)	540	51	25.67	+	1.99	1.23e-05	0.000664
second-messenger-mediated signaling (GO:0019932)	350	33	16.64	+	1.98	0.000437	0.0128
central nervous system development (GO:0007417)	1019	96	48.44	+	1.98	1.31e-09	1.79e-07
regulation of Wnt signaling pathway (GO:0030111)	374	35	17.78	+	1.97	0.000411	0.0122
regulation of neuron death (GO:1901214)	321	30	15.26	+	1.97	0.00102	0.0249
regulation of developmental process (GO:0050793)	2465	230	117.18	+	1.96	2.84e-22	3.47e-19
regulation of plasma membrane bounded cell projection organization (GO:0120035)	628	58	29.85	+	1.94	5.77e-06	0.000348
epidermis development (GO:0008544)	423	39	20.11	+	1.94	0.000244	0.00803
animal organ development (GO:0048513)	3244	295	154.21	+	1.91	6.32e-28	1.25e-24
regulation of cell population proliferation (GO:0042127)	1666	151	79.19	+	1.91	2.12e-13	6.6e-11
regulation of cell morphogenesis (GO:0022604)	309	28	14.69	+	1.91	0.00212	0.0447
regulation of cell-cell adhesion (GO:0022407)	433	39	20.58	+	1.89	0.000304	0.00949
regulation of cell projection organization (GO:0031344)	644	58	30.61	+	1.89	1.16e-05	0.000627
supramolecular fiber organization (GO:0097435)	501	45	23.82	+	1.89	0.000146	0.00527
forebrain development (GO:0030900)	402	36	19.11	+	1.88	0.000656	0.0179
nervous system development (GO:0007399)	2202	197	104.67	+	1.88	5.1e-17	3.52e-14
skin development (GO:0043588)	381	34	18.11	+	1.88	0.00112	0.027
regulation of metal ion transport (GO:0010959)	394	35	18.73	+	1.87	0.000893	0.0226
system development (GO:0048731)	4313	383	205.02	+	1.87	2.44e-36	1.94e-32
cell surface receptor signaling pathway involved in cell-cell signaling (GO:1905114)	419	37	19.92	+	1.86	0.000597	0.0165
MAPK cascade (GO:0000165)	400	35	19.01	+	1.84	0.00102	0.0249
positive regulation of apoptotic process (GO:0043065)	560	49	26.62	+	1.84	0.000102	0.00392
positive regulation of cell death (GO:0010942)	629	55	29.9	+	1.84	4.9e-05	0.00213
regulation of body fluid levels (GO:0050878)	492	43	23.39	+	1.84	0.000301	0.00945
regulation of vesicle-mediated transport (GO:0060627)	515	45	24.48	+	1.84	0.000271	0.00864
positive regulation of secretion (GO:0051047)	344	30	16.35	+	1.83	0.00243	0.0496
signal transduction by protein phosphorylation (GO:0023014)	413	36	19.63	+	1.83	0.00116	0.0277
response to hormone (GO:0009725)	816	71	38.79	+	1.83	3.25e-06	0.00021
positive regulation of protein phosphorylation (GO:0001934)	1015	88	48.25	+	1.82	2.31e-07	2.03e-05
regulation of trans-synaptic signaling (GO:0099177)	416	36	19.77	+	1.82	0.00121	0.0287
cell-cell signaling (GO:0007267)	1123	97	53.38	+	1.82	5.74e-08	5.77e-06
positive regulation of programmed cell death (GO:0043068)	568	49	27	+	1.81	0.000163	0.00577
response to metal ion (GO:0010038)	371	32	17.64	+	1.81	0.00226	0.0467
negative regulation of response to external stimulus (GO:0032102)	557	48	26.48	+	1.81	0.00021	0.00703
movement of cell or subcellular component (GO:0006928)	1592	137	75.68	+	1.81	1.09e-10	1.81e-08
cell development (GO:0048468)	1654	142	78.62	+	1.81	4.65e-11	8.39e-09
regulation of peptide transport (GO:0090087)	653	56	31.04	+	1.8	6.68e-05	0.00278
positive regulation of intracellular signal transduction (GO:1902533)	1016	87	48.3	+	1.8	5.01e-07	4.14e-05
regulation of protein transport (GO:0051223)	621	53	29.52	+	1.8	0.000101	0.00388
positive regulation of cell communication (GO:0010647)	1723	147	81.9	+	1.79	3.18e-11	5.86e-09
positive regulation of phosphorylation (GO:0042327)	1092	93	51.91	+	1.79	2.63e-07	2.24e-05
regulation of MAPK cascade (GO:0043408)	705	60	33.51	+	1.79	3.99e-05	0.00177
response to peptide (GO:1901652)	482	41	22.91	+	1.79	0.000861	0.0219
response to peptide hormone (GO:0043434)	401	34	19.06	+	1.78	0.00223	0.0466
positive regulation of signal transduction (GO:0009967)	1561	132	74.2	+	1.78	5.76e-10	8.71e-08
positive regulation of signaling (GO:0023056)	1730	146	82.24	+	1.78	7.62e-11	1.34e-08
modulation of chemical synaptic transmission (GO:0050804)	415	35	19.73	+	1.77	0.00186	0.0403
response to endogenous stimulus (GO:0009719)	1417	119	67.36	+	1.77	7.56e-09	8.57e-07
inflammatory response (GO:0006954)	516	43	24.53	+	1.75	0.000875	0.0221
regulation of anatomical structure size (GO:0090066)	529	44	25.15	+	1.75	0.000707	0.019
protein phosphorylation (GO:0006468)	962	80	45.73	+	1.75	3.95e-06	0.00025
multicellular organism development (GO:0007275)	4899	407	232.88	+	1.75	6.7e-33	3.55e-29
cellular response to hormone stimulus (GO:0032870)	530	44	25.19	+	1.75	0.000719	0.0192
divalent inorganic cation homeostasis (GO:0072507)	483	40	22.96	+	1.74	0.0013	0.0304
regulation of GTPase activity (GO:0043087)	484	40	23.01	+	1.74	0.00132	0.0307
regulation of establishment of protein localization (GO:0070201)	646	53	30.71	+	1.73	0.000279	0.00889
cellular response to endogenous stimulus (GO:0071495)	1146	94	54.48	+	1.73	1.01e-06	7.45e-05
cellular response to lipid (GO:0071396)	500	41	23.77	+	1.73	0.00153	0.0347
response to lipid (GO:0033993)	844	69	40.12	+	1.72	3.07e-05	0.00144
positive regulation of phosphorus metabolic process (GO:0010562)	1163	95	55.28	+	1.72	8.76e-07	6.68e-05
positive regulation of phosphate metabolic process (GO:0045937)	1163	95	55.28	+	1.72	8.76e-07	6.65e-05
cell differentiation (GO:0030154)	3537	288	168.13	+	1.71	4.4e-20	3.88e-17
cell surface receptor signaling pathway (GO:0007166)	2510	203	119.31	+	1.7	2.52e-13	7.69e-11
actin cytoskeleton organization (GO:0030036)	532	43	25.29	+	1.7	0.00149	0.0341
anatomical structure development (GO:0048856)	5294	427	251.65	+	1.7	4.07e-32	1.61e-28
cellular developmental process (GO:0048869)	3593	289	170.8	+	1.69	1.72e-19	1.37e-16
response to inorganic substance (GO:0010035)	542	43	25.76	+	1.67	0.00232	0.0477
epithelial cell differentiation (GO:0030855)	683	54	32.47	+	1.66	0.000568	0.0161
hematopoietic or lymphoid organ development (GO:0048534)	635	50	30.19	+	1.66	0.00101	0.0246
regulation of localization (GO:0032879)	2771	218	131.72	+	1.66	2.82e-13	8.28e-11
regulation of protein phosphorylation (GO:0001932)	1463	114	69.54	+	1.64	5.98e-07	4.79e-05
negative regulation of apoptotic process (GO:0043066)	912	71	43.35	+	1.64	0.00011	0.00415
positive regulation of molecular function (GO:0044093)	1829	142	86.94	+	1.63	2.21e-08	2.33e-06
positive regulation of cellular component organization (GO:0051130)	1160	90	55.14	+	1.63	1.28e-05	0.000685
actin filament-based process (GO:0030029)	608	47	28.9	+	1.63	0.00212	0.0447
negative regulation of programmed cell death (GO:0043069)	932	72	44.3	+	1.63	0.000128	0.0047
regulation of cytokine production (GO:0001817)	739	57	35.13	+	1.62	0.000668	0.0181
developmental process (GO:0032502)	5757	443	273.66	+	1.62	3.15e-29	7.13e-26
cation homeostasis (GO:0055080)	704	54	33.47	+	1.61	0.00128	0.03
regulation of cell activation (GO:0050865)	667	51	31.71	+	1.61	0.0018	0.039
regulation of protein localization (GO:0032880)	956	73	45.44	+	1.61	0.000155	0.00556
chemical homeostasis (GO:0048878)	1127	86	53.57	+	1.61	3.53e-05	0.00162
negative regulation of response to stimulus (GO:0048585)	1822	139	86.61	+	1.6	1.01e-07	9.51e-06
cell projection organization (GO:0030030)	1197	91	56.9	+	1.6	2.34e-05	0.00116
response to oxygen-containing compound (GO:1901700)	1596	121	75.87	+	1.59	1.15e-06	8.38e-05
positive regulation of transcription by RNA polymerase II (GO:0045944)	1214	92	57.71	+	1.59	2.58e-05	0.00125
negative regulation of cell communication (GO:0010648)	1386	105	65.88	+	1.59	5.8e-06	0.000348
regulation of transport (GO:0051049)	1799	136	85.52	+	1.59	2.21e-07	1.96e-05
negative regulation of signaling (GO:0023057)	1389	105	66.03	+	1.59	7.73e-06	0.000439
plasma membrane bounded cell projection organization (GO:0120036)	1151	87	54.71	+	1.59	5.5e-05	0.00234
positive regulation of protein modification process (GO:0031401)	1244	94	59.13	+	1.59	2.35e-05	0.00116
inorganic ion homeostasis (GO:0098771)	715	54	33.99	+	1.59	0.00143	0.0328
positive regulation of transcription, DNA-templated (GO:0045893)	1541	116	73.25	+	1.58	2.66e-06	0.000175
negative regulation of cell death (GO:0060548)	1025	77	48.72	+	1.58	0.000186	0.00639
ion homeostasis (GO:0050801)	786	59	37.36	+	1.58	0.000969	0.0241
positive regulation of hydrolase activity (GO:0051345)	777	58	36.94	+	1.57	0.00122	0.0289
positive regulation of transport (GO:0051050)	939	70	44.64	+	1.57	0.000454	0.0131
intracellular signal transduction (GO:0035556)	1680	125	79.86	+	1.57	1.55e-06	0.000109
developmental process involved in reproduction (GO:0003006)	983	73	46.73	+	1.56	0.000343	0.0105
response to organic cyclic compound (GO:0014070)	889	66	42.26	+	1.56	0.000781	0.0202
cellular response to organic substance (GO:0071310)	2350	174	111.71	+	1.56	1.33e-08	1.48e-06
cellular response to oxygen-containing compound (GO:1901701)	1069	79	50.82	+	1.55	0.000248	0.00815
cellular response to chemical stimulus (GO:0070887)	2924	216	138.99	+	1.55	1.2e-10	1.98e-08
positive regulation of response to stimulus (GO:0048584)	2295	169	109.09	+	1.55	3.14e-08	3.23e-06
cellular chemical homeostasis (GO:0055082)	749	55	35.6	+	1.54	0.00241	0.0493
positive regulation of catalytic activity (GO:0043085)	1474	108	70.07	+	1.54	1.81e-05	0.000947
response to organonitrogen compound (GO:0010243)	997	73	47.39	+	1.54	0.0005	0.0143
positive regulation of nucleic acid-templated transcription (GO:1903508)	1626	119	77.29	+	1.54	6.26e-06	0.000368
regulation of response to external stimulus (GO:0032101)	1203	88	57.19	+	1.54	0.000138	0.005
positive regulation of RNA biosynthetic process (GO:1902680)	1627	119	77.34	+	1.54	6.33e-06	0.000371
regulation of cell communication (GO:0010646)	3432	251	163.14	+	1.54	4.8e-12	1e-09
regulation of signaling (GO:0023051)	3468	253	164.85	+	1.53	4.4e-12	9.31e-10
negative regulation of signal transduction (GO:0009968)	1290	94	61.32	+	1.53	7.79e-05	0.00313
regulation of phosphorylation (GO:0042325)	1634	119	77.67	+	1.53	8.52e-06	0.000473
regulation of biological quality (GO:0065008)	4013	291	190.76	+	1.53	8.92e-14	3.37e-11
regulation of signal transduction (GO:0009966)	3068	222	145.84	+	1.52	3.66e-10	5.75e-08
secretion (GO:0046903)	1092	79	51.91	+	1.52	0.000388	0.0117
response to external stimulus (GO:0009605)	2532	183	120.36	+	1.52	2.18e-08	2.31e-06
export from cell (GO:0140352)	1024	74	48.68	+	1.52	0.000763	0.0198
regulation of apoptotic process (GO:0042981)	1495	108	71.07	+	1.52	3.53e-05	0.00162
positive regulation of gene expression (GO:0010628)	2299	165	109.28	+	1.51	2.37e-07	2.04e-05
secretion by cell (GO:0032940)	976	70	46.39	+	1.51	0.00131	0.0304
response to organic substance (GO:0010033)	3006	215	142.89	+	1.5	2.01e-09	2.61e-07
regulation of programmed cell death (GO:0043067)	1528	109	72.63	+	1.5	5.49e-05	0.00234
regulation of cell death (GO:0010941)	1665	118	79.15	+	1.49	2.98e-05	0.00141
phosphorylation (GO:0016310)	1293	91	61.46	+	1.48	0.00038	0.0115
positive regulation of RNA metabolic process (GO:0051254)	1721	121	81.81	+	1.48	3.06e-05	0.00144
regulation of cellular component biogenesis (GO:0044087)	968	68	46.01	+	1.48	0.00215	0.0452
positive regulation of cellular biosynthetic process (GO:0031328)	1965	138	93.41	+	1.48	9.39e-06	0.000517
homeostatic process (GO:0042592)	1668	117	79.29	+	1.48	5.05e-05	0.00217
positive regulation of biosynthetic process (GO:0009891)	1997	140	94.93	+	1.47	8.43e-06	0.000469
regulation of intracellular signal transduction (GO:1902531)	1779	124	84.57	+	1.47	3.93e-05	0.00175
positive regulation of macromolecule biosynthetic process (GO:0010557)	1860	129	88.42	+	1.46	3.41e-05	0.00158
regulation of phosphate metabolic process (GO:0019220)	1832	127	87.09	+	1.46	3.88e-05	0.00176
regulation of phosphorus metabolic process (GO:0051174)	1833	127	87.13	+	1.46	3.9e-05	0.00175
multicellular organismal process (GO:0032501)	6972	483	331.42	+	1.46	2.8e-22	3.7e-19
response to abiotic stimulus (GO:0009628)	1162	80	55.24	+	1.45	0.00153	0.0347
positive regulation of nucleobase-containing compound metabolic process (GO:0045935)	1896	129	90.13	+	1.43	6.59e-05	0.00274
positive regulation of cellular protein metabolic process (GO:0032270)	1625	110	77.25	+	1.42	0.000369	0.0112
regulation of cellular component organization (GO:0051128)	2367	160	112.52	+	1.42	1.13e-05	0.000616
regulation of molecular function (GO:0065009)	3067	207	145.79	+	1.42	3.79e-07	3.18e-05
signaling (GO:0023052)	5504	371	261.64	+	1.42	1.14e-13	4.13e-11
cell communication (GO:0007154)	5595	375	265.96	+	1.41	1.55e-13	5.24e-11
negative regulation of transcription, DNA-templated (GO:0045892)	1269	85	60.32	+	1.41	0.00234	0.0482
regulation of response to stimulus (GO:0048583)	4275	286	203.22	+	1.41	1e-09	1.39e-07
positive regulation of cellular process (GO:0048522)	5685	380	270.24	+	1.41	1.51e-13	5.2e-11
regulation of protein modification process (GO:0031399)	1879	125	89.32	+	1.4	0.00024	0.00791
system process (GO:0003008)	2063	137	98.07	+	1.4	0.000119	0.00441
signal transduction (GO:0007165)	5152	342	244.9	+	1.4	1.52e-11	2.91e-09
response to chemical (GO:0042221)	4392	291	208.78	+	1.39	1.83e-09	2.44e-07
positive regulation of nitrogen compound metabolic process (GO:0051173)	3202	212	152.21	+	1.39	9.53e-07	7.16e-05
positive regulation of protein metabolic process (GO:0051247)	1703	112	80.95	+	1.38	0.000766	0.0199
positive regulation of metabolic process (GO:0009893)	3852	252	183.11	+	1.38	1.38e-07	1.27e-05
positive regulation of macromolecule metabolic process (GO:0010604)	3566	233	169.51	+	1.37	5.82e-07	4.68e-05
positive regulation of biological process (GO:0048518)	6275	409	298.29	+	1.37	3.24e-13	9.17e-11
regulation of immune system process (GO:0002682)	1705	111	81.05	+	1.37	0.00117	0.0278
positive regulation of cellular metabolic process (GO:0031325)	3385	218	160.91	+	1.35	3.92e-06	0.000249
negative regulation of cellular process (GO:0048523)	4946	317	235.11	+	1.35	7.95e-09	8.94e-07
regulation of catalytic activity (GO:0050790)	2384	152	113.33	+	1.34	0.000302	0.00943
negative regulation of biological process (GO:0048519)	5581	351	265.3	+	1.32	5.17e-09	6.03e-07
phosphate-containing compound metabolic process (GO:0006796)	2154	135	102.39	+	1.32	0.00141	0.0326
phosphorus metabolic process (GO:0006793)	2181	136	103.68	+	1.31	0.00151	0.0344
cellular response to stimulus (GO:0051716)	6793	417	322.91	+	1.29	9.4e-10	1.32e-07
response to stimulus (GO:0050896)	8502	517	404.15	+	1.28	1.36e-12	3.33e-10
response to stress (GO:0006950)	3648	220	173.41	+	1.27	0.000239	0.00791
localization (GO:0051179)	5832	348	277.23	+	1.26	1.71e-06	0.00012
regulation of cellular process (GO:0050794)	11345	648	539.29	+	1.2	5.13e-12	1.06e-09
regulation of biological process (GO:0050789)	11904	679	565.87	+	1.2	3.84e-13	1.07e-10
biological regulation (GO:0065007)	12575	709	597.76	+	1.19	3.87e-13	1.06e-10
regulation of nitrogen compound metabolic process (GO:0051171)	5869	329	278.99	+	1.18	0.000673	0.0182
regulation of primary metabolic process (GO:0080090)	6057	336	287.92	+	1.17	0.00125	0.0295
regulation of macromolecule metabolic process (GO:0060255)	6459	355	307.03	+	1.16	0.00153	0.0347
regulation of metabolic process (GO:0019222)	6989	384	332.23	+	1.16	0.000723	0.0192
cellular process (GO:0009987)	15475	813	735.62	+	1.11	6.67e-09	7.62e-07
biological_process (GO:0008150)	17857	898	848.85	+	1.06	1.83e-06	0.000127
intracellular transport (GO:0046907)	1514	47	71.97	-	0.65	0.00193	0.0414
cell cycle (GO:0007049)	1377	42	65.46	-	0.64	0.00234	0.0481
Unclassified (UNCLASSIFIED)	2738	81	130.15	-	0.62	1.83e-06	0.000126
organic cyclic compound metabolic process (GO:1901360)	3190	93	151.64	-	0.61	8.9e-08	8.61e-06
cellular nitrogen compound biosynthetic process (GO:0044271)	1558	45	74.06	-	0.61	0.000288	0.00915
cellular catabolic process (GO:0044248)	1814	52	86.23	-	0.6	7.15e-05	0.00291
protein modification by small protein conjugation or removal (GO:0070647)	1026	28	48.77	-	0.57	0.00179	0.0388
cellular nitrogen compound metabolic process (GO:0034641)	3373	92	160.34	-	0.57	8.57e-10	1.22e-07
cellular aromatic compound metabolic process (GO:0006725)	2956	77	140.52	-	0.55	1.39e-09	1.88e-07
gene expression (GO:0010467)	2088	54	99.25	-	0.54	5.63e-07	4.55e-05
mitotic cell cycle (GO:0000278)	752	18	35.75	-	0.5	0.0019	0.0409
heterocycle metabolic process (GO:0046483)	2906	69	138.14	-	0.5	1.65e-11	3.08e-09
macromolecule catabolic process (GO:0009057)	1051	24	49.96	-	0.48	6.24e-05	0.00261
protein catabolic process (GO:0030163)	686	15	32.61	-	0.46	0.00114	0.0273
proteolysis involved in cellular protein catabolic process (GO:0051603)	599	13	28.47	-	0.46	0.00212	0.0447
nucleobase-containing compound metabolic process (GO:0006139)	2713	57	128.96	-	0.44	2.09e-13	6.64e-11
ubiquitin-dependent protein catabolic process (GO:0006511)	534	11	25.38	-	0.43	0.00236	0.0484
cellular protein catabolic process (GO:0044257)	632	13	30.04	-	0.43	0.000992	0.0246
cellular response to DNA damage stimulus (GO:0006974)	783	16	37.22	-	0.43	0.000174	0.00606
modification-dependent protein catabolic process (GO:0019941)	541	11	25.72	-	0.43	0.0018	0.039
cellular macromolecule catabolic process (GO:0044265)	917	17	43.59	-	0.39	8.19e-06	0.000461
DNA metabolic process (GO:0006259)	766	14	36.41	-	0.38	4.72e-05	0.00206
detection of stimulus involved in sensory perception (GO:0050906)	551	10	26.19	-	0.38	0.000622	0.017
RNA metabolic process (GO:0016070)	1599	29	76.01	-	0.38	8.75e-10	1.24e-07
nucleic acid metabolic process (GO:0090304)	2219	40	105.48	-	0.38	1.38e-13	4.87e-11
establishment of protein localization to organelle (GO:0072594)	454	7	21.58	-	0.32	0.000604	0.0166
generation of precursor metabolites and energy (GO:0006091)	411	5	19.54	-	0.26	0.000199	0.0067
peptide biosynthetic process (GO:0043043)	411	5	19.54	-	0.26	0.000199	0.00669
DNA repair (GO:0006281)	521	6	24.77	-	0.24	1.71e-05	0.000893
detection of chemical stimulus (GO:0009593)	522	5	24.81	-	0.2	3.65e-06	0.000234
RNA catabolic process (GO:0006401)	247	2	11.74	-	0.17	0.00177	0.0386
translation (GO:0006412)	386	3	18.35	-	0.16	3.49e-05	0.00161
ncRNA metabolic process (GO:0034660)	515	4	24.48	-	0.16	9.75e-07	7.3e-05
rRNA processing (GO:0006364)	259	2	12.31	-	0.16	0.000835	0.0214
RNA processing (GO:0006396)	922	7	43.83	-	0.16	1.48e-11	2.86e-09
rRNA metabolic process (GO:0016072)	269	2	12.79	-	0.16	0.000589	0.0163
sensory perception of chemical stimulus (GO:0007606)	541	4	25.72	-	0.16	3.36e-07	2.83e-05
mRNA metabolic process (GO:0016071)	695	5	33.04	-	0.15	4.89e-09	5.78e-07
ncRNA processing (GO:0034470)	430	3	20.44	-	0.15	5.95e-06	0.000353
mRNA processing (GO:0006397)	485	3	23.05	-	0.13	4.58e-07	3.82e-05
ribosome biogenesis (GO:0042254)	334	2	15.88	-	0.13	5e-05	0.00216
nuclear-transcribed mRNA catabolic process (GO:0000956)	197	1	9.36	-	0.11	0.00173	0.0379
RNA splicing (GO:0008380)	407	2	19.35	-	0.1	1.77e-06	0.000123
mRNA catabolic process (GO:0006402)	217	1	10.32	-	0.1	0.000835	0.0214
DNA replication (GO:0006260)	224	1	10.65	-	0.09	0.000571	0.0161
energy derivation by oxidation of organic compounds (GO:0015980)	230	1	10.93	-	0.09	0.000611	0.0168
ribonucleoprotein complex biogenesis (GO:0022613)	465	2	22.1	-	0.09	2.03e-07	1.81e-05
detection of chemical stimulus involved in sensory perception (GO:0050907)	486	2	23.1	-	0.09	6.18e-08	6.17e-06
mRNA splicing, via spliceosome (GO:0000398)	301	1	14.31	-	0.07	1.95e-05	0.00101
RNA splicing, via transesterification reactions with bulged adenosine as nucleophile (GO:0000377)	301	1	14.31	-	0.07	1.95e-05	0.001
RNA splicing, via transesterification reactions (GO:0000375)	304	1	14.45	-	0.07	1.99e-05	0.00102
sensory perception of smell (GO:0007608)	467	1	22.2	-	0.05	1.38e-08	1.51e-06
ribonucleoprotein complex subunit organization (GO:0071826)	198	0	9.41	-	< 0,01	0.000198	0.00674
immunoglobulin production (GO:0002377)	158	0	7.51	-	< 0,01	0.00149	0.0341
cellular respiration (GO:0045333)	160	0	7.61	-	< 0,01	0.000935	0.0234
translational initiation (GO:0006413)	144	0	6.85	-	< 0,01	0.00207	0.044
detection of chemical stimulus involved in sensory perception of smell (GO:0050911)	441	0	20.96	-	< 0,01	1.95e-09	2.56e-07
ribonucleoprotein complex assembly (GO:0022618)	191	0	9.08	-	< 0,01	0.000301	0.00943

## Sheet: DEG_RT_PCR
ENSEMBL	SYMBOL
ENSG00000115414	FN1
ENSG00000124882	EREG
ENSG00000100234	TIMP3
ENSG00000106397	PLOD3
ENSG00000144891	AGTR1
ENSG00000187498	COL4A1
ENSG00000143196	DPT
ENSG00000108691	CCL2
ENSG00000125538	IL1B
ENSG00000127954	STEAP4
ENSG00000041982	TNC
ENSG00000101160	CTSZ	`
ENSG00000164733	CTSB
ENSG00000137801	THBS1
ENSG00000011465	DCN
ENSG00000130176	CNN1
ENSG00000132170	PPARG
ENSG00000186417	GLDN
ENSG00000163975	MELTF
ENSG00000163710	PCOLCE2
ENSG00000198959	TGM2
ENSG00000114270	COL7A1
ENSG00000121966	CXCR4
ENSG00000168685	IL7R
ENSG00000118523	CTGF
ENSG00000101665	SMAD7
ENSG00000186081	KRT5

## Sheet: GO_complete_BP (RT PCR)
Analysis Type:	PANTHER Overrepresentation Test (Released 20200728)
Annotation Version and Release Date:	GO Ontology database DOI: 10.5281/zenodo.4081749 Released 2020-10-09
Analyzed List:	Client Text Box Input (Homo sapiens)
Reference List:	Homo sapiens (all genes in database)
Test Type:	FISHER			`	Several GO terms with high fold enrichment are highlighted
Correction:	FDR
GO biological process complete	Homo sapiens - REFLIST (20595)	Client Text Box Input (979)	Client Text Box Input (expected)	Client Text Box Input (over/under)	Client Text Box Input (fold Enrichment)	Client Text Box Input (raw P-value)	Client Text Box Input (FDR)
negative regulation of vascular endothelial cell proliferation (GO:1905563)	5	2	0.01	+	> 100	3.45e-05	0.0063
negative regulation of plasminogen activation (GO:0010757)	6	2	0.01	+	> 100	4.6e-05	0.00745
regulation of plasminogen activation (GO:0010755)	12	3	0.02	+	> 100	9.01e-07	0.000447
positive regulation of extrinsic apoptotic signaling pathway via death domain receptors (GO:1902043)	14	2	0.02	+	> 100	0.000196	0.0224
regulation of blood vessel endothelial cell proliferation involved in sprouting angiogenesis (GO:1903587)	16	2	0.02	+	95.35	0.000249	0.0264
negative regulation of vascular associated smooth muscle cell proliferation (GO:1904706)	18	2	0.02	+	84.75	0.000309	0.0316
positive regulation of endothelial cell apoptotic process (GO:2000353)	20	2	0.03	+	76.28	0.000375	0.0363
regulation of vascular endothelial cell proliferation (GO:1905562)	21	2	0.03	+	72.65	0.000411	0.0385
negative regulation of T cell mediated immunity (GO:0002710)	21	2	0.03	+	72.65	0.000411	0.0383
positive regulation of oligodendrocyte differentiation (GO:0048714)	23	2	0.03	+	66.33	0.000486	0.0426
regulation of systemic arterial blood pressure by renin-angiotensin (GO:0003081)	24	2	0.03	+	63.56	0.000526	0.0456
regulation of membrane protein ectodomain proteolysis (GO:0051043)	25	2	0.03	+	61.02	0.000568	0.0484
negative regulation of endothelial cell proliferation (GO:0001937)	43	3	0.06	+	53.22	2.93e-05	0.00588
negative regulation of endothelial cell migration (GO:0010596)	52	3	0.07	+	44.01	5.02e-05	0.00788
positive regulation of gliogenesis (GO:0014015)	63	3	0.08	+	36.32	8.67e-05	0.0115
positive regulation of phagocytosis (GO:0050766)	64	3	0.08	+	35.76	9.07e-05	0.0119
regulation of protein processing (GO:0070613)	68	3	0.09	+	33.65	0.000108	0.014
negative regulation of epithelial cell migration (GO:0010633)	69	3	0.09	+	33.16	0.000112	0.0144
regulation of protein maturation (GO:1903317)	71	3	0.09	+	32.23	0.000122	0.0154
regulation of T cell mediated immunity (GO:0002709)	74	3	0.1	+	30.92	0.000137	0.0169
peptide cross-linking (GO:0018149)	101	4	0.13	+	30.21	1.02e-05	0.00274
regulation of smooth muscle cell proliferation (GO:0048660)	135	5	0.18	+	28.25	9.61e-07	0.000448
regulation of fibroblast proliferation (GO:0048145)	82	3	0.11	+	27.91	0.000184	0.0213
negative regulation of cellular response to growth factor stimulus (GO:0090288)	112	4	0.15	+	27.24	1.51e-05	0.00374
positive regulation of smooth muscle cell proliferation (GO:0048661)	87	3	0.11	+	26.3	0.000218	0.0238
regulation of phagocytosis (GO:0050764)	92	3	0.12	+	24.87	0.000256	0.0267
regulation of lipid transport (GO:0032368)	126	4	0.17	+	24.22	2.36e-05	0.00528
regulation of gliogenesis (GO:0014013)	95	3	0.12	+	24.09	0.00028	0.0291
negative regulation of epithelial cell proliferation (GO:0050680)	132	4	0.17	+	23.11	2.82e-05	0.00582
positive regulation of reactive oxygen species metabolic process (GO:2000379)	102	3	0.13	+	22.43	0.000343	0.0345
regulation of endothelial cell proliferation (GO:0001936)	136	4	0.18	+	22.43	3.16e-05	0.00627
negative regulation of angiogenesis (GO:0016525)	105	3	0.14	+	21.79	0.000373	0.0365
negative regulation of blood vessel morphogenesis (GO:2000181)	106	3	0.14	+	21.59	0.000383	0.0366
negative regulation of vasculature development (GO:1901343)	107	3	0.14	+	21.39	0.000393	0.0372
regulation of lipid localization (GO:1905952)	155	4	0.2	+	19.68	5.2e-05	0.00809
extracellular matrix organization (GO:0030198)	363	9	0.48	+	18.91	6.46e-10	5.13e-06
extracellular structure organization (GO:0043062)	364	9	0.48	+	18.86	6.62e-10	2.62e-06
positive regulation of peptidase activity (GO:0010952)	197	4	0.26	+	15.49	0.000129	0.0161
cell chemotaxis (GO:0060326)	206	4	0.27	+	14.81	0.000153	0.0183
positive regulation of proteolysis (GO:0045862)	369	7	0.48	+	14.47	4.11e-07	0.000261
response to mechanical stimulus (GO:0009612)	215	4	0.28	+	14.19	0.000179	0.0209
angiogenesis (GO:0001525)	323	6	0.42	+	14.17	3.51e-06	0.00119
negative regulation of cell migration (GO:0030336)	271	5	0.36	+	14.07	2.63e-05	0.00571
regulation of angiogenesis (GO:0045765)	283	5	0.37	+	13.48	3.22e-05	0.00631
positive regulation of neurogenesis (GO:0050769)	228	4	0.3	+	13.38	0.000224	0.0241
negative regulation of cell motility (GO:2000146)	286	5	0.37	+	13.34	3.38e-05	0.00639
regulation of vasculature development (GO:1901342)	286	5	0.37	+	13.34	3.38e-05	0.00631
negative regulation of cellular component movement (GO:0051271)	295	5	0.39	+	12.93	3.91e-05	0.0069
regulation of ERK1 and ERK2 cascade (GO:0070372)	295	5	0.39	+	12.93	3.91e-05	0.00682
blood vessel morphogenesis (GO:0048514)	415	7	0.54	+	12.87	8.91e-07	0.000456
positive regulation of cell development (GO:0010720)	300	5	0.39	+	12.71	4.23e-05	0.00714
regulation of cellular response to growth factor stimulus (GO:0090287)	302	5	0.4	+	12.63	4.37e-05	0.00722
negative regulation of locomotion (GO:0040013)	318	5	0.42	+	11.99	5.56e-05	0.00848
regulation of peptidase activity (GO:0052547)	454	7	0.6	+	11.76	1.61e-06	0.000689
urogenital system development (GO:0001655)	331	5	0.43	+	11.52	6.7e-05	0.00984
tube morphogenesis (GO:0035239)	664	10	0.87	+	11.49	6.64e-09	1.17e-05
regulation of proteolysis (GO:0030162)	735	11	0.96	+	11.42	9.91e-10	3.14e-06
regulation of epithelial cell proliferation (GO:0050678)	349	5	0.46	+	10.93	8.57e-05	0.0114
positive regulation of nervous system development (GO:0051962)	280	4	0.37	+	10.9	0.000481	0.0427
positive regulation of cell-cell adhesion (GO:0022409)	280	4	0.37	+	10.9	0.000481	0.0424
blood vessel development (GO:0001568)	502	7	0.66	+	10.64	3.1e-06	0.00109
positive regulation of cell adhesion (GO:0045785)	431	6	0.57	+	10.62	1.78e-05	0.0042
morphogenesis of an epithelium (GO:0002009)	440	6	0.58	+	10.4	1.99e-05	0.00465
vasculature development (GO:0001944)	525	7	0.69	+	10.17	4.15e-06	0.00129
tube development (GO:0035295)	860	11	1.13	+	9.76	5.02e-09	1.33e-05
tissue morphogenesis (GO:0048729)	550	7	0.72	+	9.71	5.61e-06	0.00168
regulation of cell adhesion (GO:0030155)	721	9	0.95	+	9.52	2.2e-07	0.000166
blood circulation (GO:0008015)	405	5	0.53	+	9.42	0.000171	0.02
regulation of cell development (GO:0060284)	495	6	0.65	+	9.25	3.83e-05	0.00682
regulation of cell growth (GO:0001558)	419	5	0.55	+	9.1	0.000199	0.0226
positive regulation of response to external stimulus (GO:0032103)	505	6	0.66	+	9.06	4.27e-05	0.00713
epidermis development (GO:0008544)	423	5	0.55	+	9.02	0.000208	0.0233
regulation of endopeptidase activity (GO:0052548)	424	5	0.56	+	9	0.000211	0.0234
reproductive structure development (GO:0048608)	428	5	0.56	+	8.91	0.00022	0.0239
inflammatory response (GO:0006954)	516	6	0.68	+	8.87	4.81e-05	0.00771
reproductive system development (GO:0061458)	432	5	0.57	+	8.83	0.000229	0.0246
positive regulation of cell activation (GO:0050867)	436	5	0.57	+	8.75	0.000239	0.0255
negative regulation of cell population proliferation (GO:0008285)	698	8	0.92	+	8.74	2.26e-06	0.000875
positive regulation of apoptotic process (GO:0043065)	560	6	0.73	+	8.17	7.54e-05	0.0106
positive regulation of cell population proliferation (GO:0008284)	941	10	1.23	+	8.11	1.71e-07	0.000151
positive regulation of programmed cell death (GO:0043068)	568	6	0.74	+	8.06	8.14e-05	0.0109
epithelial cell differentiation (GO:0030855)	683	7	0.9	+	7.82	2.25e-05	0.00511
cell junction organization (GO:0034330)	491	5	0.64	+	7.77	0.000411	0.0381
circulatory system process (GO:0003013)	497	5	0.65	+	7.67	0.000434	0.0396
regulation of MAPK cascade (GO:0043408)	705	7	0.92	+	7.57	2.76e-05	0.00575
epithelium development (GO:0060429)	1121	11	1.47	+	7.48	7.51e-08	7.44e-05
positive regulation of cell differentiation (GO:0045597)	837	8	1.1	+	7.29	8.52e-06	0.00237
positive regulation of cell death (GO:0010942)	629	6	0.82	+	7.28	0.000142	0.0173
cell adhesion (GO:0007155)	945	9	1.24	+	7.26	2.06e-06	0.00086
positive regulation of MAPK cascade (GO:0043410)	526	5	0.69	+	7.25	0.000561	0.0481
biological adhesion (GO:0022610)	951	9	1.25	+	7.22	2.17e-06	0.000883
regulation of cell motility (GO:2000145)	956	9	1.25	+	7.18	2.26e-06	0.000856
animal organ morphogenesis (GO:0009887)	971	9	1.27	+	7.07	2.57e-06	0.000949
circulatory system development (GO:0072359)	871	8	1.14	+	7.01	1.14e-05	0.00301
regulation of locomotion (GO:0040012)	998	9	1.31	+	6.88	3.22e-06	0.00111
regulation of cell population proliferation (GO:0042127)	1666	15	2.18	+	6.87	2.98e-10	4.72e-06
anatomical structure formation involved in morphogenesis (GO:0048646)	889	8	1.17	+	6.86	1.32e-05	0.00343
regulation of cell activation (GO:0050865)	667	6	0.87	+	6.86	0.000195	0.0224
regulation of cell migration (GO:0030334)	894	8	1.17	+	6.83	1.37e-05	0.00346
ion homeostasis (GO:0050801)	786	7	1.03	+	6.79	5.48e-05	0.00844
regulation of cellular component movement (GO:0051270)	1035	9	1.36	+	6.63	4.32e-06	0.00132
response to hormone (GO:0009725)	816	7	1.07	+	6.54	6.93e-05	0.00999
cytokine-mediated signaling pathway (GO:0019221)	701	6	0.92	+	6.53	0.000254	0.0267
tissue development (GO:0009888)	1762	15	2.31	+	6.49	6.49e-10	3.43e-06
regulation of anatomical structure morphogenesis (GO:0022603)	977	8	1.28	+	6.25	2.59e-05	0.00572
response to cytokine (GO:0034097)	1125	9	1.47	+	6.1	8.48e-06	0.0024
negative regulation of developmental process (GO:0051093)	887	7	1.16	+	6.02	0.000116	0.0148
positive regulation of intracellular signal transduction (GO:1902533)	1016	8	1.33	+	6.01	3.43e-05	0.00632
positive regulation of developmental process (GO:0051094)	1277	10	1.67	+	5.97	2.74e-06	0.000989
cellular response to cytokine stimulus (GO:0071345)	1036	8	1.36	+	5.89	3.94e-05	0.00679
positive regulation of hydrolase activity (GO:0051345)	777	6	1.02	+	5.89	0.000439	0.0398
membrane organization (GO:0061024)	918	7	1.2	+	5.82	0.000144	0.0174
positive regulation of cellular protein metabolic process (GO:0032270)	1625	12	2.13	+	5.63	3.39e-07	0.000244
negative regulation of catalytic activity (GO:0043086)	820	6	1.08	+	5.58	0.000583	0.0495
cell migration (GO:0016477)	973	7	1.28	+	5.49	0.000206	0.0232
homeostatic process (GO:0042592)	1668	12	2.19	+	5.49	4.49e-07	0.000274
chemical homeostasis (GO:0048878)	1127	8	1.48	+	5.41	7.13e-05	0.0102
response to endogenous stimulus (GO:0009719)	1417	10	1.86	+	5.38	6.92e-06	0.00203
positive regulation of protein metabolic process (GO:0051247)	1703	12	2.23	+	5.37	5.61e-07	0.000318
regulation of cell differentiation (GO:0045595)	1573	11	2.06	+	5.33	2.18e-06	0.000866
cellular response to endogenous stimulus (GO:0071495)	1146	8	1.5	+	5.32	8.01e-05	0.0109
regulation of hydrolase activity (GO:0051336)	1298	9	1.7	+	5.29	2.65e-05	0.00568
anatomical structure morphogenesis (GO:0009653)	2180	15	2.86	+	5.25	1.22e-08	1.75e-05
positive regulation of catalytic activity (GO:0043085)	1474	10	1.93	+	5.17	9.79e-06	0.00268
regulation of multicellular organismal development (GO:2000026)	1331	9	1.74	+	5.16	3.23e-05	0.00625
regulation of response to external stimulus (GO:0032101)	1203	8	1.58	+	5.07	0.000112	0.0145
regulation of cell death (GO:0010941)	1665	11	2.18	+	5.04	3.79e-06	0.00123
regulation of programmed cell death (GO:0043067)	1528	10	2	+	4.99	1.34e-05	0.00344
positive regulation of signal transduction (GO:0009967)	1561	10	2.05	+	4.89	1.62e-05	0.00395
cellular response to organic substance (GO:0071310)	2350	15	3.08	+	4.87	3.37e-08	3.82e-05
localization of cell (GO:0051674)	1106	7	1.45	+	4.83	0.000448	0.0404
cell motility (GO:0048870)	1106	7	1.45	+	4.83	0.000448	0.0402
positive regulation of multicellular organismal process (GO:0051240)	1429	9	1.87	+	4.8	5.64e-05	0.00851
regulation of protein phosphorylation (GO:0001932)	1463	9	1.92	+	4.69	6.77e-05	0.00985
regulation of apoptotic process (GO:0042981)	1495	9	1.96	+	4.59	8e-05	0.011
regulation of catalytic activity (GO:0050790)	2384	14	3.13	+	4.48	3.65e-07	0.000241
positive regulation of cell communication (GO:0010647)	1723	10	2.26	+	4.43	3.8e-05	0.00686
positive regulation of signaling (GO:0023056)	1730	10	2.27	+	4.41	3.94e-05	0.00672
response to organic substance (GO:0010033)	3006	17	3.94	+	4.31	1.23e-08	1.63e-05
regulation of cellular protein metabolic process (GO:0032268)	2661	15	3.49	+	4.3	1.79e-07	0.000149
regulation of intracellular signal transduction (GO:1902531)	1779	10	2.33	+	4.29	5e-05	0.00794
defense response (GO:0006952)	1429	8	1.87	+	4.27	0.000365	0.036
regulation of phosphorylation (GO:0042325)	1634	9	2.14	+	4.2	0.000158	0.0189
positive regulation of molecular function (GO:0044093)	1829	10	2.4	+	4.17	6.34e-05	0.00948
regulation of protein metabolic process (GO:0051246)	2798	15	3.67	+	4.09	3.48e-07	0.00024
regulation of developmental process (GO:0050793)	2465	13	3.23	+	4.02	4.12e-06	0.00131
animal organ development (GO:0048513)	3244	17	4.25	+	4	3.95e-08	4.18e-05
cellular response to chemical stimulus (GO:0070887)	2924	15	3.83	+	3.91	6.22e-07	0.00034
regulation of cellular component organization (GO:0051128)	2367	12	3.1	+	3.87	1.77e-05	0.00426
negative regulation of response to stimulus (GO:0048585)	1822	9	2.39	+	3.77	0.000359	0.0356
regulation of phosphate metabolic process (GO:0019220)	1832	9	2.4	+	3.75	0.000374	0.0364
regulation of phosphorus metabolic process (GO:0051174)	1833	9	2.4	+	3.75	0.000376	0.0361
regulation of molecular function (GO:0065009)	3067	15	4.02	+	3.73	1.16e-06	0.000526
cell differentiation (GO:0030154)	3537	17	4.64	+	3.67	1.46e-07	0.000136
positive regulation of response to stimulus (GO:0048584)	2295	11	3.01	+	3.66	7.88e-05	0.011
regulation of protein modification process (GO:0031399)	1879	9	2.46	+	3.65	0.000452	0.0402
positive regulation of gene expression (GO:0010628)	2299	11	3.01	+	3.65	8.01e-05	0.0109
cellular developmental process (GO:0048869)	3593	17	4.71	+	3.61	1.85e-07	0.000147
system development (GO:0048731)	4313	20	5.65	+	3.54	5.1e-09	1.16e-05
regulation of multicellular organismal process (GO:0051239)	2696	12	3.53	+	3.4	6.57e-05	0.00974
multicellular organism development (GO:0007275)	4899	21	6.42	+	3.27	5.22e-09	1.04e-05
regulation of signal transduction (GO:0009966)	3068	13	4.02	+	3.23	4.58e-05	0.00748
regulation of biological quality (GO:0065008)	4013	17	5.26	+	3.23	9.58e-07	0.00046
positive regulation of macromolecule metabolic process (GO:0010604)	3566	15	4.68	+	3.21	8.06e-06	0.00233
regulation of cell communication (GO:0010646)	3432	14	4.5	+	3.11	2.92e-05	0.00595
positive regulation of nitrogen compound metabolic process (GO:0051173)	3202	13	4.2	+	3.1	7.23e-05	0.0102
regulation of signaling (GO:0023051)	3468	14	4.55	+	3.08	3.3e-05	0.00631
anatomical structure development (GO:0048856)	5294	21	6.94	+	3.03	2.3e-08	2.8e-05
positive regulation of metabolic process (GO:0009893)	3852	15	5.05	+	2.97	2.12e-05	0.00489
response to chemical (GO:0042221)	4392	17	5.76	+	2.95	3.58e-06	0.00118
positive regulation of cellular metabolic process (GO:0031325)	3385	13	4.44	+	2.93	0.00013	0.0161
developmental process (GO:0032502)	5757	22	7.55	+	2.91	1.16e-08	1.85e-05
response to stress (GO:0006950)	3648	13	4.78	+	2.72	0.000283	0.0291
cellular component organization (GO:0016043)	5677	20	7.44	+	2.69	6.94e-07	0.000367
cellular protein metabolic process (GO:0044267)	3789	13	4.97	+	2.62	0.000417	0.0384
cellular component organization or biogenesis (GO:0071840)	5896	20	7.73	+	2.59	1.34e-06	0.000592
regulation of response to stimulus (GO:0048583)	4275	14	5.6	+	2.5	0.000348	0.0347
positive regulation of cellular process (GO:0048522)	5685	18	7.45	+	2.42	2.73e-05	0.00577
multicellular organismal process (GO:0032501)	6972	22	9.14	+	2.41	5.23e-07	0.000307
negative regulation of cellular process (GO:0048523)	4946	15	6.48	+	2.31	0.00043	0.0394
localization (GO:0051179)	5832	17	7.65	+	2.22	0.000309	0.0315
regulation of nitrogen compound metabolic process (GO:0051171)	5869	17	7.69	+	2.21	0.000318	0.0321
positive regulation of biological process (GO:0048518)	6275	18	8.23	+	2.19	0.000169	0.02
regulation of primary metabolic process (GO:0080090)	6057	17	7.94	+	2.14	0.000391	0.0371
regulation of macromolecule metabolic process (GO:0060255)	6459	18	8.47	+	2.13	0.000212	0.0234
regulation of cellular metabolic process (GO:0031323)	6275	17	8.23	+	2.07	0.000547	0.0471
biological regulation (GO:0065007)	12575	25	16.49	+	1.52	0.000487	0.0425

## Sheet: Common GO terms
GO_slim_BP (RNA-seq) vs GO_complete_BP (RT PCR)	GO_complete_BP (RNA-seq) vs GO_complete_BP (RT PCR)
animal organ morphogenesis (GO:0009887)	regulation of blood vessel endothelial cell proliferation involved in sprouting angiogenesis (GO:1903587)
tube morphogenesis (GO:0035239)	negative regulation of endothelial cell proliferation (GO:0001937)
tube development (GO:0035295)	urogenital system development (GO:0001655)
angiogenesis (GO:0001525)	angiogenesis (GO:0001525)
blood vessel morphogenesis (GO:0048514)	blood vessel morphogenesis (GO:0048514)
blood vessel development (GO:0001568)	animal organ morphogenesis (GO:0009887)
tissue morphogenesis (GO:0048729)	tube morphogenesis (GO:0035239)
vasculature development (GO:0001944)	tissue morphogenesis (GO:0048729)
circulatory system development (GO:0072359)	regulation of endothelial cell proliferation (GO:0001936)
anatomical structure formation involved in morphogenesis (GO:0048646)	negative regulation of epithelial cell proliferation (GO:0050680)
anatomical structure morphogenesis (GO:0009653)	morphogenesis of an epithelium (GO:0002009)
extracellular matrix organization (GO:0030198)	blood vessel development (GO:0001568)
extracellular structure organization (GO:0043062)	extracellular matrix organization (GO:0030198)
regulation of cell migration (GO:0030334)	extracellular structure organization (GO:0043062)
tissue development (GO:0009888)	tube development (GO:0035295)
positive regulation of cell population proliferation (GO:0008284)	vasculature development (GO:0001944)
animal organ development (GO:0048513)	anatomical structure formation involved in morphogenesis (GO:0048646)
regulation of locomotion (GO:0040012)	reproductive structure development (GO:0048608)
regulation of anatomical structure morphogenesis (GO:0022603)	reproductive system development (GO:0061458)
regulation of cellular component movement (GO:0051270)	regulation of epithelial cell proliferation (GO:0050678)
regulation of cell motility (GO:2000145)	anatomical structure morphogenesis (GO:0009653)
multicellular organism development (GO:0007275)	biological adhesion (GO:0022610)
cell adhesion (GO:0007155)	cell adhesion (GO:0007155)
biological adhesion (GO:0022610)	negative regulation of locomotion (GO:0040013)
cell migration (GO:0016477)	regulation of cell migration (GO:0030334)
system development (GO:0048731)	negative regulation of cellular component movement (GO:0051271)
anatomical structure development (GO:0048856)	circulatory system development (GO:0072359)
regulation of cell population proliferation (GO:0042127)	regulation of cell development (GO:0060284)
developmental process (GO:0032502)	negative regulation of cell migration (GO:0030336)
localization of cell (GO:0051674)	regulation of multicellular organismal development (GO:2000026)
cell motility (GO:0048870)	positive regulation of cell adhesion (GO:0045785)
regulation of phosphorylation (GO:0042325)	negative regulation of cell motility (GO:2000146)
regulation of protein phosphorylation (GO:0001932)	regulation of cell motility (GO:2000145)
cell differentiation (GO:0030154)	positive regulation of cell differentiation (GO:0045597)
cellular developmental process (GO:0048869)	tissue development (GO:0009888)
regulation of phosphorus metabolic process (GO:0051174)	positive regulation of cell-cell adhesion (GO:0022409)
regulation of phosphate metabolic process (GO:0019220)	response to mechanical stimulus (GO:0009612)
positive regulation of catalytic activity (GO:0043085)	regulation of angiogenesis (GO:0045765)
regulation of multicellular organismal development (GO:2000026)	positive regulation of developmental process (GO:0051094)
multicellular organismal process (GO:0032501)	regulation of locomotion (GO:0040012)
regulation of signal transduction (GO:0009966)	regulation of vasculature development (GO:1901342)
positive regulation of molecular function (GO:0044093)	epithelium development (GO:0060429)
regulation of catalytic activity (GO:0050790)	regulation of cellular component movement (GO:0051270)
regulation of intracellular signal transduction (GO:1902531)	cell migration (GO:0016477)
positive regulation of signal transduction (GO:0009967)	positive regulation of nervous system development (GO:0051962)
positive regulation of cellular protein metabolic process (GO:0032270)	regulation of anatomical structure morphogenesis (GO:0022603)
regulation of cell communication (GO:0010646)	positive regulation of cell development (GO:0010720)
regulation of signaling (GO:0023051)	negative regulation of cell population proliferation (GO:0008285)
positive regulation of cell communication (GO:0010647)	regulation of cellular response to growth factor stimulus (GO:0090287)
positive regulation of signaling (GO:0023056)	regulation of cell adhesion (GO:0030155)
positive regulation of protein metabolic process (GO:0051247)	regulation of ERK1 and ERK2 cascade (GO:0070372)
regulation of protein modification process (GO:0031399)	negative regulation of developmental process (GO:0051093)
regulation of molecular function (GO:0065009)	regulation of cell growth (GO:0001558)
regulation of response to stimulus (GO:0048583)	regulation of multicellular organismal process (GO:0051239)
response to chemical (GO:0042221)	blood circulation (GO:0008015)
positive regulation of metabolic process (GO:0009893)	circulatory system process (GO:0003013)
positive regulation of biological process (GO:0048518)	regulation of cell differentiation (GO:0045595)
positive regulation of cellular process (GO:0048522)	positive regulation of multicellular organismal process (GO:0051240)
biological regulation (GO:0065007)	positive regulation of cell population proliferation (GO:0008284)
	localization of cell (GO:0051674)
	cell motility (GO:0048870)
	cell junction organization (GO:0034330)
	positive regulation of MAPK cascade (GO:0043410)
	regulation of developmental process (GO:0050793)
	epidermis development (GO:0008544)
	animal organ development (GO:0048513)
	regulation of cell population proliferation (GO:0042127)
	system development (GO:0048731)
	positive regulation of apoptotic process (GO:0043065)
	positive regulation of cell death (GO:0010942)
	response to hormone (GO:0009725)
	positive regulation of programmed cell death (GO:0043068)
	positive regulation of intracellular signal transduction (GO:1902533)
	positive regulation of cell communication (GO:0010647)
	regulation of MAPK cascade (GO:0043408)
	positive regulation of signal transduction (GO:0009967)
	positive regulation of signaling (GO:0023056)
	response to endogenous stimulus (GO:0009719)
	inflammatory response (GO:0006954)
	multicellular organism development (GO:0007275)
	cellular response to endogenous stimulus (GO:0071495)
	cell differentiation (GO:0030154)
	anatomical structure development (GO:0048856)
	cellular developmental process (GO:0048869)
	epithelial cell differentiation (GO:0030855)
	regulation of protein phosphorylation (GO:0001932)
	positive regulation of molecular function (GO:0044093)
	developmental process (GO:0032502)
	regulation of cell activation (GO:0050865)
	chemical homeostasis (GO:0048878)
	negative regulation of response to stimulus (GO:0048585)
	ion homeostasis (GO:0050801)
	positive regulation of hydrolase activity (GO:0051345)
	cellular response to organic substance (GO:0071310)
	cellular response to chemical stimulus (GO:0070887)
	positive regulation of response to stimulus (GO:0048584)
	positive regulation of catalytic activity (GO:0043085)
	regulation of response to external stimulus (GO:0032101)
	regulation of cell communication (GO:0010646)
	regulation of signaling (GO:0023051)
	regulation of phosphorylation (GO:0042325)
	regulation of biological quality (GO:0065008)
	regulation of signal transduction (GO:0009966)
	regulation of apoptotic process (GO:0042981)
	positive regulation of gene expression (GO:0010628)
	response to organic substance (GO:0010033)
	regulation of programmed cell death (GO:0043067)
	regulation of cell death (GO:0010941)
	homeostatic process (GO:0042592)
	regulation of intracellular signal transduction (GO:1902531)
	regulation of phosphate metabolic process (GO:0019220)
	regulation of phosphorus metabolic process (GO:0051174)
	multicellular organismal process (GO:0032501)
	positive regulation of cellular protein metabolic process (GO:0032270)
	regulation of cellular component organization (GO:0051128)
	regulation of molecular function (GO:0065009)
	regulation of response to stimulus (GO:0048583)
	positive regulation of cellular process (GO:0048522)
	regulation of protein modification process (GO:0031399)
	response to chemical (GO:0042221)
	positive regulation of nitrogen compound metabolic process (GO:0051173)
	positive regulation of protein metabolic process (GO:0051247)
	positive regulation of metabolic process (GO:0009893)
	positive regulation of macromolecule metabolic process (GO:0010604)
	positive regulation of biological process (GO:0048518)
	positive regulation of cellular metabolic process (GO:0031325)
	negative regulation of cellular process (GO:0048523)
	regulation of catalytic activity (GO:0050790)
	response to stress (GO:0006950)
	localization (GO:0051179)
	biological regulation (GO:0065007)
	regulation of nitrogen compound metabolic process (GO:0051171)
	regulation of primary metabolic process (GO:0080090)
	regulation of macromolecule metabolic process (GO:0060255)

## Sheet: Unique_GO terms RT_qPCR
GO_complete_BP (RT PCR) vs GO_complete_BP (RNA-seq)	Several GO terms with high fold enrichment are highlighted
negative regulation of vascular endothelial cell proliferation (GO:1905563)
negative regulation of plasminogen activation (GO:0010757)
regulation of plasminogen activation (GO:0010755)
positive regulation of extrinsic apoptotic signaling pathway via death domain receptors (GO:1902043)
negative regulation of vascular associated smooth muscle cell proliferation (GO:1904706)
positive regulation of endothelial cell apoptotic process (GO:2000353)
regulation of vascular endothelial cell proliferation (GO:1905562)
negative regulation of T cell mediated immunity (GO:0002710)
positive regulation of oligodendrocyte differentiation (GO:0048714)
regulation of systemic arterial blood pressure by renin-angiotensin (GO:0003081)
regulation of membrane protein ectodomain proteolysis (GO:0051043)
negative regulation of endothelial cell migration (GO:0010596)
positive regulation of gliogenesis (GO:0014015)
positive regulation of phagocytosis (GO:0050766)
regulation of protein processing (GO:0070613)
negative regulation of epithelial cell migration (GO:0010633)
regulation of protein maturation (GO:1903317)
regulation of T cell mediated immunity (GO:0002709)
peptide cross-linking (GO:0018149)
regulation of smooth muscle cell proliferation (GO:0048660)
regulation of fibroblast proliferation (GO:0048145)
negative regulation of cellular response to growth factor stimulus (GO:0090288)
positive regulation of smooth muscle cell proliferation (GO:0048661)
regulation of phagocytosis (GO:0050764)
regulation of lipid transport (GO:0032368)
regulation of gliogenesis (GO:0014013)
positive regulation of reactive oxygen species metabolic process (GO:2000379)
negative regulation of angiogenesis (GO:0016525)
negative regulation of blood vessel morphogenesis (GO:2000181)
negative regulation of vasculature development (GO:1901343)
regulation of lipid localization (GO:1905952)
positive regulation of peptidase activity (GO:0010952)
cell chemotaxis (GO:0060326)
positive regulation of proteolysis (GO:0045862)
positive regulation of neurogenesis (GO:0050769)
regulation of peptidase activity (GO:0052547)
regulation of proteolysis (GO:0030162)
positive regulation of response to external stimulus (GO:0032103)
regulation of endopeptidase activity (GO:0052548)
positive regulation of cell activation (GO:0050867)
cytokine-mediated signaling pathway (GO:0019221)
response to cytokine (GO:0034097)
cellular response to cytokine stimulus (GO:0071345)
membrane organization (GO:0061024)
negative regulation of catalytic activity (GO:0043086)
regulation of hydrolase activity (GO:0051336)
regulation of cellular protein metabolic process (GO:0032268)
defense response (GO:0006952)
regulation of protein metabolic process (GO:0051246)
cellular component organization (GO:0016043)
cellular protein metabolic process (GO:0044267)
cellular component organization or biogenesis (GO:0071840)
regulation of cellular metabolic process (GO:0031323)
